# Supplementary material for: Dissected antiporter modules establish minimal proton-conduction elements of the respiratory complex I
Source: Nat Commun. 2024 Oct 22;15:9098. doi: 10.1038/s41467-024-53194-5 (PMC11496545; doi:10.1038/s41467-024-53194-5)
Supplement: Supplementary file 4 — Source Data [file 41467_2024_53194_MOESM4_ESM.xlsx]

## Sheet: Figure 2c
WT				E132Q
Time (ns)	d(E132-R163 (Å))	Time (ns)	d(E132-R163 (Å))	Time (ns)	d(Q132-R163 (Å))	Time (ns)	d(Q132-R163 (Å))
0	3.88442	0	3.92186	0	4.31722	0	4.86337
1	3.92572	1	3.90428	1	4.76093	1	4.78206
2	3.94539	2	3.86495	2	4.841	2	4.49391
3	3.72103	3	3.97176	3	4.69551	3	4.86676
4	3.67474	4	3.90795	4	4.88049	4	4.77685
5	3.81836	5	3.90121	5	4.65385	5	4.61483
6	3.76574	6	3.90326	6	4.73111	6	4.5687
7	3.83049	7	4.12773	7	4.70172	7	4.80112
8	3.92783	8	4.25776	8	4.68024	8	4.84514
9	4.17055	9	3.99597	9	4.67918	9	4.73954
10	3.87511	10	3.77789	10	4.69385	10	4.93355
11	3.81399	11	4.00203	11	4.64345	11	4.90404
12	3.92056	12	3.99128	12	4.60756	12	4.93083
13	3.78701	13	3.97311	13	4.89809	13	4.92235
14	3.96209	14	4.12694	14	4.80137	14	4.98758
15	3.94405	15	3.89379	15	4.96944	15	4.76034
16	3.95023	16	3.97048	16	4.83773	16	4.44547
17	3.929	17	3.83023	17	4.60517	17	4.71966
18	3.86093	18	3.91238	18	4.7641	18	4.59602
19	3.71814	19	3.93139	19	4.56145	19	4.53675
20	3.88644	20	4.00735	20	4.79427	20	4.94159
21	3.76447	21	3.93319	21	4.86015	21	4.74621
22	3.74566	22	3.93193	22	4.69752	22	5.17039
23	3.87505	23	3.77259	23	5.33048	23	4.54256
24	3.84968	24	3.94744	24	5.20605	24	4.59373
25	3.89098	25	3.93382	25	4.85131	25	4.62246
26	3.9514	26	3.91298	26	4.41857	26	4.90826
27	4.00537	27	3.99068	27	4.72779	27	4.81357
28	3.78239	28	4.14765	28	4.59172	28	5.01025
29	3.9067	29	3.94238	29	4.96232	29	5.18094
30	3.87768	30	3.86982	30	4.52347	30	4.4099
31	3.90813	31	3.82479	31	4.70615	31	4.68797
32	3.88377	32	3.86177	32	4.95968	32	5.0718
33	3.90396	33	3.89203	33	5.03502	33	5.05644
34	3.71427	34	3.96824	34	5.28618	34	4.92644
35	3.88893	35	3.96213	35	4.61886	35	4.83723
36	3.74142	36	3.87795	36	4.77778	36	4.69435
37	3.91038	37	3.89271	37	4.73097	37	4.78135
38	3.88333	38	3.89437	38	4.69963	38	5.01449
39	4.01377	39	4.00747	39	4.94018	39	4.94935
40	3.86666	40	4.089	40	4.88895	40	4.63794
41	3.87561	41	3.97536	41	4.98749	41	6.62439
42	3.77615	42	3.89219	42	7.30603	42	7.59414
43	3.9711	43	3.97967	43	6.48617	43	6.38149
44	4.0497	44	3.88052	44	6.92761	44	4.50921
45	3.90665	45	3.94663	45	7.65051	45	4.53975
46	3.7465	46	3.91153	46	6.71747	46	4.54314
47	4.03238	47	3.9003	47	4.79726	47	4.95962
48	3.95312	48	3.83663	48	5.03185	48	4.6379
49	3.76929	49	3.91667	49	4.4854	49	4.86202
50	3.78612	50	3.95403	50	4.72307	50	4.58859
51	4.13445	51	3.92001	51	4.59498	51	4.55888
52	3.92042	52	3.87798	52	4.77773	52	4.83579
53	3.82607	53	3.90408	53	4.67506	53	5.17793
54	3.86092	54	3.94386	54	5.04775	54	5.30412
55	3.87459	55	3.79608	55	4.86103	55	4.95193
56	4.69403	56	4.01453	56	4.63461	56	5.13853
57	3.93231	57	4.01249	57	4.97711	57	4.59772
58	3.95191	58	3.85219	58	4.59962	58	4.9064
59	4.05294	59	3.91119	59	4.75143	59	4.73097
60	3.96467	60	3.90749	60	4.36104	60	5.00595
61	3.75931	61	3.94469	61	4.74217	61	5.31415
62	3.88588	62	3.99956	62	4.65647	62	4.84306
63	3.94365	63	3.72975	63	5.06971	63	4.58373
64	3.93174	64	3.94591	64	4.66792	64	4.73822
65	3.98253	65	3.93616	65	4.92085	65	4.38684
66	3.97906	66	3.95725	66	4.698	66	6.9561
67	4.06199	67	3.9862	67	4.53287	67	4.99137
68	3.91597	68	3.91763	68	4.49439	68	4.56417
69	3.91336	69	3.91732	69	4.69437	69	4.85726
70	3.86271	70	3.95289	70	4.98526	70	4.71025
71	3.79331	71	3.94187	71	4.84719	71	5.12204
72	3.88129	72	4.06288	72	4.91713	72	4.71841
73	4.0397	73	4.00282	73	4.51625	73	4.73563
74	3.90859	74	3.93273	74	4.78412	74	4.54256
75	3.99156	75	3.79419	75	4.3215	75	4.76581
76	4.0339	76	3.82697	76	4.86914	76	4.69524
77	3.79301	77	4.01162	77	4.67226	77	4.39683
78	3.90954	78	3.73322	78	4.88488	78	6.26898
79	4.01479	79	3.71346	79	4.93753	79	4.71776
80	3.92717	80	3.82938	80	4.87598	80	4.80643
81	3.85244	81	3.99768	81	4.62857	81	4.57998
82	3.76089	82	3.96859	82	4.98411	82	4.56787
83	3.75817	83	3.85561	83	4.97471	83	4.98844
84	3.95022	84	3.97227	84	4.6472	84	4.74317
85	3.9029	85	3.93566	85	4.96068	85	4.83391
86	3.86138	86	3.92314	86	4.65585	86	6.9171
87	3.94539	87	3.97187	87	4.73812	87	4.69898
88	3.86937	88	3.92748	88	4.38179	88	4.79344
89	3.82676	89	3.84715	89	4.44337	89	4.82384
90	3.89821	90	3.74078	90	4.64711	90	5.42164
91	3.80425	91	4.01638	91	4.94048	91	4.64324
92	3.89463	92	3.8346	92	4.56615	92	4.87688
93	4.04272	93	3.94391	93	4.57855	93	4.96284
94	3.9875	94	3.88797	94	5.0099	94	4.82705
95	3.86359	95	3.88718	95	4.6023	95	5.74815
96	4.04241	96	3.84994	96	4.58066	96	5.11154
97	3.9612	97	3.93569	97	4.57619	97	7.19183
98	3.82688	98	3.87484	98	4.8838	98	4.96222
99	3.94818	99	3.76137	99	4.82713	99	4.79006
100	3.949	100	3.87382	100	5.05252	100	4.87446
101	3.92112	101	3.92881	101	4.64669	101	4.94188
102	3.71711	102	3.9093	102	6.78349	102	4.48923
103	4.00981	103	3.80624	103	4.61238	103	4.34818
104	3.79207	104	3.74312	104	5.01745	104	4.7602
105	3.85238	105	3.89027	105	4.84569	105	5.13908
106	3.93627	106	3.82392	106	4.95044	106	4.86652
107	3.86369	107	4.00372	107	4.72058	107	4.86112
108	3.97968	108	4.06933	108	4.68282	108	4.6367
109	3.89998	109	3.75278	109	4.78026	109	5.13723
110	3.79083	110	3.88944	110	4.7592	110	4.55917
111	4.05923	111	3.91856	111	4.7522	111	4.99558
112	3.85898	112	3.93744	112	4.43145	112	4.78225
113	4.0057	113	4.026	113	4.73192	113	4.48302
114	3.95518	114	3.7749	114	4.49232	114	5.08045
115	3.90567	115	3.87138	115	4.62004	115	4.67213
116	3.72386	116	3.90017	116	4.8715	116	4.72909
117	4.10274	117	3.83361	117	4.81899	117	5.40626
118	4.02962	118	3.84219	118	5.00033	118	4.85951
119	3.93707	119	3.76216	119	4.75138	119	4.87138
120	3.86221	120	3.73904	120	4.93466	120	5.15724
121	3.83914	121	3.63326	121	4.65296	121	4.90782
122	3.7895	122	3.67259	122	4.90449	122	4.75403
123	3.91035	123	3.99616	123	4.84476	123	5.05954
124	4.01719	124	3.84062	124	4.61196	124	5.08742
125	3.70943	125	3.86718	125	5.11085	125	4.84578
126	4.07949	126	3.90851	126	4.95124	126	4.88446
127	4.031	127	4.04821	127	4.84113	127	5.17045
128	4.17512	128	3.88606	128	4.78926	128	5.03905
129	3.78843	129	3.85439	129	4.51939	129	4.83867
130	3.87751	130	3.8541	130	4.81348	130	4.91122
131	3.9065	131	3.85475	131	6.32156	131	4.70785
132	3.80313	132	3.83685	132	6.96806	132	5.01949
133	3.96374	133	3.97985	133	7.25224	133	4.87629
134	3.99828	134	4.18844	134	5.94155	134	4.79717
135	3.82895	135	3.82482	135	6.35673	135	5.68235
136	3.98099	136	3.81327	136	5.82246	136	4.87469
137	3.7611	137	3.77785	137	6.72719	137	4.93435
138	4.01954	138	3.93788	138	7.14169	138	4.77845
139	3.98773	139	3.9373	139	7.0158	139	4.78942
140	3.89435	140	3.96303	140	6.94069	140	4.84222
141	3.83226	141	3.79683	141	7.82008	141	4.69239
142	3.84382	142	4.0274	142	8.3625	142	4.72468
143	3.91993	143	3.84637	143	9.18323	143	4.98739
144	3.8737	144	3.82774	144	9.25164	144	4.84869
145	3.97941	145	3.79253	145	8.73341	145	4.56963
146	3.84945	146	3.93516	146	8.35736	146	4.61903
147	3.80699	147	3.8337	147	7.17803	147	4.98807
148	3.7765	148	4.11354	148	7.02285	148	4.86818
149	3.90717	149	3.85147	149	6.61333	149	4.58655
150	3.99495	150	3.99699	150	7.56402	150	5.00537
151	3.84609	151	3.84761	151	6.7218	151	4.54496
152	3.75051	152	3.75322	152	6.42107	152	4.58903
153	3.93587	153	3.81843	153	6.65373	153	4.56424
154	3.83154	154	3.92024	154	6.58488	154	5.03281
155	3.96067	155	4.07771	155	6.52716	155	5.11102
156	3.86647	156	3.89696	156	6.54677	156	4.82303
157	3.9472	157	4.17848	157	6.62312	157	4.81381
158	3.81767	158	3.72246	158	6.89648	158	4.75452
159	3.86178	159	4.08519	159	6.69046	159	5.14059
160	3.8176	160	3.83847	160	6.32141	160	5.01697
161	3.9999	161	4.10951	161	6.64924	161	4.79245
162	3.74594	162	3.88746	162	6.65135	162	5.19355
163	3.83415	163	4.05926	163	7.3902	163	4.64217
164	3.95269	164	3.97225	164	7.75235	164	4.80987
165	3.84568	165	3.84122	165	6.10766	165	4.6391
166	4.02798	166	3.84963	166	6.45873	166	4.70478
167	3.77014	167	3.77567	167	7.429	167	4.65263
168	3.93554	168	3.89689	168	6.50815	168	4.73528
169	3.7606	169	3.80798	169	6.32138	169	5.00933
170	3.94105	170	3.82023	170	6.60587	170	4.81334
171	3.91951	171	4.03351	171	7.19922	171	4.95685
172	3.87485	172	3.8675	172	7.8352	172	4.83386
173	3.82407	173	3.84986	173	6.59833	173	4.44575
174	3.84509	174	3.92484	174	7.52494	174	4.77878
175	3.80262	175	3.8453	175	7.25018	175	5.55099
176	3.97551	176	3.86358	176	6.74599	176	4.83383
177	3.81613	177	3.91918	177	6.46611	177	4.83477
178	3.78761	178	3.90349	178	6.39524	178	5.15412
179	3.90929	179	3.84946	179	9.14609	179	5.00999
180	3.87123	180	3.9091	180	8.97516	180	4.92478
181	3.79342	181	3.78549	181	7.21917	181	4.64879
182	3.89983	182	3.83051	182	7.87571	182	5.12266
183	3.91125	183	3.84297	183	7.73422	183	4.68476
184	3.84958	184	3.99454	184	6.93872	184	4.81691
185	3.96367	185	3.95669	185	6.53167	185	4.63316
186	3.9014	186	4.01024	186	9.33191	186	4.75814
187	3.81595	187	3.90415	187	9.56768	187	4.71799
188	3.95092	188	3.93573	188	9.33848	188	5.66343
189	3.76577	189	3.91707	189	7.04066	189	4.94082
190	3.8707	190	3.98067	190	8.81413	190	4.8958
191	3.8699	191	3.8849	191	7.61555	191	6.09928
192	3.746	192	3.94659	192	7.13546	192	5.01025
193	3.91246	193	3.9466	193	7.68258	193	4.57801
194	3.76616	194	3.87861	194	7.36114	194	5.31235
195	4.06628	195	4.04227	195	9.14921	195	4.89411
196	3.85169	196	3.65679	196	7.30866	196	4.57582
197	3.76117	197	3.99164	197	9.62453	197	4.94995
198	4.05897	198	3.96379	198	9.99279	198	4.92183
199	3.72134	199	3.88602	199	9.91184	199	4.9686
200	3.9675	200	4.02246	200	8.46985	200	4.80451
201	3.83123	201	3.76899	201	8.44467	201	4.92473
202	3.91552	202	3.96022	202	8.51829	202	4.70458
203	3.79467	203	3.89248	203	8.93728	203	4.87737
204	3.75336	204	3.9193	204	8.13036	204	4.71811
205	3.82329	205	4.20742	205	8.46085	205	5.03894
206	3.85068	206	3.93233	206	9.42904	206	4.95935
207	3.9432	207	3.88357	207	8.20365	207	4.97688
208	3.87189	208	3.85974	208	8.09231	208	5.66028
209	3.87006	209	3.99682	209	7.36596	209	4.73365
210	3.88	210	3.90218	210	8.66569	210	5.23222
211	3.89038	211	3.85825	211	7.79808	211	4.95351
212	3.82966	212	3.95135	212	9.72441	212	5.09273
213	3.95578	213	3.85679	213	7.63916	213	5.37609
214	3.96473	214	3.89635	214	8.14171	214	5.21521
215	3.78044	215	3.95102	215	7.49005	215	4.89802
216	3.9304	216	3.89019	216	7.34956	216	4.94448
217	3.92436	217	3.90522	217	7.58034	217	5.07617
218	3.99663	218	3.76737	218	7.29862	218	5.02985
219	3.82946	219	3.86973	219	7.89238	219	4.88404
220	3.92864	220	3.75447	220	8.4158	220	4.71819
221	3.98939	221	3.98494	221	8.19496	221	5.36587
222	3.91712	222	3.87213	222	8.60506	222	5.2907
223	3.79913	223	3.83364	223	8.72197	223	4.94664
224	3.81064	224	3.8765	224	7.91912	224	5.02539
225	3.96879	225	3.91466	225	7.77099	225	6.46924
226	4.18173	226	4.00757	226	8.30088	226	4.74346
227	3.94298	227	3.97619	227	8.65641	227	4.95268
228	3.88192	228	3.86752	228	8.54626	228	5.24971
229	3.7718	229	3.85386	229	9.0424	229	5.10333
230	3.89518	230	3.86141	230	10.3462	230	6.77123
231	3.86688	231	4.00553	231	10.456	231	4.78207
232	3.86954	232	3.8034	232	9.7329	232	4.58802
233	3.72262	233	3.97645	233	6.64058	233	5.04366
234	3.77462	234	3.71678	234	6.60336	234	5.13958
235	3.7996	235	3.89922	235	6.72451	235	4.67023
236	3.98614	236	3.89943	236	6.7549	236	5.04914
237	3.92991	237	4.00985	237	6.68393	237	4.9256
238	3.85224	238	3.91673	238	6.64017	238	4.9803
239	4.26502	239	3.88253	239	6.56272	239	5.02433
240	3.97743	240	3.81218	240	7.26003	240	5.08237
241	3.85214	241	3.89118	241	6.63353	241	4.89358
242	3.83697	242	4.08179	242	6.67849	242	5.07954
243	3.84825	243	3.96023	243	6.936	243	5.06973
244	3.81674	244	3.96424	244	6.82072	244	5.68859
245	3.85436	245	3.9592	245	6.59883	245	5.95222
246	3.94649	246	3.9271	246	5.8785	246	4.93116
247	3.83312	247	3.85634	247	6.81606	247	5.01743
248	4.07634	248	3.85874	248	7.01648	248	4.76746
249	3.86224	249	3.85606	249	7.16883	249	4.67774
250	4.00344	250	3.95079	250	6.38518	250	4.86902
251	3.93394	251	4.15357	251	6.75273	251	4.97591
252	3.81636	252	4.02703	252	6.28369	252	5.11954
253	3.89363	253	4.04884	253	6.72427	253	5.2018
254	3.9449	254	3.8078	254	6.67616	254	4.72531
255	3.90832	255	3.98206	255	6.53198	255	5.05842
256	3.84808	256	3.89527	256	6.86802	256	5.0385
257	3.91136	257	3.89607	257	6.91146	257	4.89186
258	3.93768	258	3.96893	258	6.48196	258	4.6502
259	3.97468	259	3.80614	259	6.17882	259	4.64553
260	3.76011	260	3.94134	260	6.83359	260	6.47231
261	3.93276	261	3.82886	261	6.92383	261	7.31827
262	3.94197	262	3.88928	262	6.95896	262	6.81882
263	3.85431	263	3.96962	263	6.86101	263	5.65343
264	3.99567	264	4.01916	264	6.36893	264	6.31685
265	3.83163	265	3.98425	265	6.33412	265	4.77536
266	3.73072	266	3.90391	266	6.87794	266	5.51776
267	3.97205	267	3.92463	267	6.06609	267	5.51051
268	3.90631	268	3.86087	268	6.51012	268	6.12909
269	4.12325	269	3.81112	269	6.52903	269	5.11048
270	3.89153	270	4.03215	270	6.54457	270	4.90133
271	3.90224	271	3.64918	271	6.80724	271	6.31093
272	4.02829	272	3.84491	272	6.27513	272	5.6537
273	3.93787	273	3.93183	273	6.56689	273	5.15828
274	3.93943	274	3.89281	274	6.97943	274	4.89766
275	3.92537	275	3.84457	275	6.39617	275	4.82764
276	3.85864	276	3.7888	276	6.93785	276	5.30689
277	3.97156	277	4.10626	277	6.73355	277	6.65176
278	3.84691	278	3.90951	278	7.12116	278	4.83798
279	3.70112	279	3.92525	279	6.90977	279	4.86825
280	3.91869	280	3.75756	280	6.73453	280	4.65704
281	3.91591	281	3.85278	281	6.23866	281	4.74559
282	4.03303	282	4.12934	282	6.48423	282	4.98667
283	3.9328	283	4.05688	283	6.90505	283	5.70847
284	3.93323	284	3.92465	284	9.53703	284	5.69461
285	3.82416	285	3.90889	285	9.34973	285	5.14085
286	3.86045	286	3.96405	286	9.24427	286	4.66584
287	3.95469	287	3.78729	287	8.82901	287	6.00982
288	3.70281	288	3.78072	288	6.89746	288	4.61341
289	4.02424	289	3.80295	289	8.39411	289	4.95049
290	4.11828	290	3.91411	290	9.04578	290	4.94883
291	4.06725	291	3.67598	291	6.58665	291	4.85908
292	3.8085	292	3.879	292	7.21499	292	5.32821
293	4.03887	293	3.85404	293	6.706	293	5.08108
294	3.86636	294	3.98733	294	6.42579	294	5.0277
295	3.94716	295	4.01203	295	6.89774	295	4.86838
296	3.80043	296	4.03981	296	7.05795	296	5.0431
297	4.1527	297	3.95303	297	6.70269	297	5.03494
298	3.93231	298	3.9086	298	7.3113	298	5.22515
299	3.98694	299	4.14223	299	8.09762	299	4.63891
300	3.94803	300	3.923	300	8.6062	300	5.12396
301	3.82218	301	4.02683	301	8.83923	301	4.87896
302	4.27922	302	3.76999	302	8.20596	302	4.72689
303	4.06964	303	3.86975	303	7.92732	303	5.1547
304	3.84318	304	3.9558	304	7.66579	304	4.89054
305	3.94592	305	4.07571	305	7.01046	305	5.73771
306	3.87016	306	3.93235	306	7.31118	306	4.6088
307	4.23127	307	3.9897	307	8.0071	307	4.76932
308	4.5344	308	3.92497	308	6.64237	308	4.94063
309	3.81702	309	4.67516	309	7.20101	309	4.62846
310	4.23027	310	4.06066	310	7.40848	310	5.48203
311	4.3403	311	3.78098	311	9.65017	311	5.26552
312	4.47496	312	4.04782	312	6.86353	312	5.06537
313	3.90215	313	4.06738	313	9.82009	313	4.84954
314	4.59152	314	3.84756	314	6.84974	314	4.90803
315	3.85939	315	3.92693	315	9.02026	315	5.0938
316	4.0609	316	4.0664	316	8.11876	316	4.8723
317	3.96533	317	3.95587	317	9.60559	317	5.24959
318	4.27204	318	3.94751	318	8.76042	318	5.19887
319	3.96324	319	3.80338	319	10.2269	319	5.06286
320	4.15778	320	3.75764	320	8.1017	320	5.21501
321	3.99306	321	3.80409	321	8.47047	321	7.07681
322	4.38318	322	3.89213	322	8.51027	322	4.81259
323	4.38484	323	3.76777	323	9.14576	323	4.78727
324	4.04482	324	3.76846	324	9.92752	324	4.7855
325	3.97811	325	3.94719	325	9.48422	325	4.99549
326	4.13519	326	3.78301	326	9.31446	326	4.82027
327	3.95106	327	3.84883	327	8.01978	327	5.28897
328	3.91925	328	3.88647	328	7.09503	328	4.95452
329	3.94143	329	3.94162	329	7.66202	329	5.3001
330	3.67174	330	3.91459	330	8.17679	330	4.82054
331	3.93321	331	3.77217	331	8.25613	331	4.83855
332	3.92483	332	3.96888	332	8.57441	332	5.52498
333	3.85149	333	3.98223	333	9.92935	333	4.50917
334	3.80465	334	3.90078	334	9.34543	334	4.89162
335	4.04472	335	3.88148	335	9.50398	335	5.00304
336	4.03171	336	3.88912	336	8.60184	336	4.64846
337	3.64745	337	3.89014	337	9.71502	337	4.90375
338	4.0424	338	3.82779	338	10.6129	338	4.67973
339	3.74375	339	3.85244	339	9.04357	339	4.89339
340	3.85775	340	3.90746	340	9.09708	340	4.55452
341	3.7637	341	3.78451	341	9.75546	341	4.89397
342	3.98662	342	3.76611	342	9.54492	342	5.88505
343	3.74585	343	3.85354	343	7.87187	343	5.33961
344	3.82953	344	3.98752	344	10.0804	344	5.82405
345	3.97355	345	4.12044	345	8.43487	345	5.10467
346	3.99007	346	4.00204	346	10.1704	346	5.22638
347	3.99041	347	3.98788	347	8.78112	347	4.97557
348	4.22669	348	3.84974	348	8.95824	348	4.86193
349	3.87052	349	3.78789	349	10.1306	349	4.91642
350	4.17593	350	3.8861	350	8.99521	350	4.98269
351	3.92505	351	3.83329	351	8.46022	351	5.555
352	3.83434	352	3.88976	352	10.1932	352	5.02218
353	4.06716	353	4.05216	353	9.04295	353	5.33563
354	3.85937	354	3.89012	354	9.43409	354	4.92442
355	3.86885	355	3.86067	355	9.06996	355	5.49592
356	4.00469	356	3.81557	356	9.05226	356	4.67832
357	4.00858	357	3.90262	357	9.90784	357	5.75641
358	4.02563	358	3.82334	358	9.03853	358	4.8875
359	3.82153	359	3.96572	359	9.08099	359	5.18677
360	3.99406	360	3.91276	360	8.00644	360	4.79317
361	3.90902	361	3.88396	361	9.13863	361	4.5608
362	4.09939	362	3.93283	362	8.67847	362	4.98986
363	3.76025	363	3.89446	363	9.29548	363	5.26529
364	3.70866	364	3.80102	364	8.68767	364	4.99782
365	4.05517	365	3.99931	365	9.23225	365	5.29441
366	4.07258	366	3.9935	366	9.35609	366	4.96024
367	4.13002	367	3.85944	367	6.87869	367	7.43852
368	3.8589	368	3.74195	368	8.14121	368	7.33882
369	3.99468	369	4.0832	369	9.47213	369	4.757
370	3.94696	370	4.48527	370	6.90759	370	5.28549
371	3.80101	371	4.69908	371	7.46726	371	4.94929
372	3.93718	372	3.88057	372	7.81945	372	4.91366
373	4.03527	373	3.80653	373	9.28157	373	4.9615
374	3.89472	374	3.8739	374	7.16096	374	4.66208
375	3.87727	375	4.0476	375	9.06255	375	5.09827
376	3.91799	376	4.06465	376	9.40959	376	7.17895
377	3.93796	377	3.9067	377	9.23643	377	8.83558
378	3.85856	378	4.08406	378	9.7632	378	7.77403
379	3.79327	379	3.81122	379	9.54433	379	7.61609
380	3.89557	380	3.90864	380	9.24636	380	8.92765
381	3.99924	381	4.07123	381	9.14091	381	9.00084
382	3.70867	382	3.91383	382	9.0317	382	9.63665
383	3.79425	383	4.05901	383	8.29448	383	9.61545
384	4.07009	384	3.75319	384	9.45584	384	9.44006
385	3.86958	385	3.98168	385	8.65124	385	11.1426
386	3.75633	386	3.92782	386	6.8044	386	9.5483
387	4.39672	387	3.83785	387	7.24567	387	9.45254
388	4.9559	388	4.0623	388	7.52671	388	8.68855
389	3.76066	389	3.65434	389	6.52907	389	9.34803
390	4.51359	390	4.27208	390	7.65816	390	10.2225
391	3.90633	391	3.83794	391	8.39903	391	9.66096
392	3.89286	392	3.87015	392	8.05918	392	8.63186
393	3.88704	393	3.87391	393	7.17524	393	8.5127
394	3.7896	394	3.97024	394	8.12691	394	7.32028
395	3.76933	395	3.9426	395	7.03314	395	7.791
396	3.87509	396	3.8592	396	7.26517	396	7.37619
397	3.95718	397	3.81356	397	6.57158	397	7.09332
398	3.91578	398	3.94693	398	7.19477	398	7.41466
399	3.70988	399	3.98547	399	6.7305	399	4.6073
400	4.00147	400	4.15408	400	7.02523	400	7.49117
401	4.10084	401	3.72508	401	6.97461	401	7.98048
402	4.08053	402	3.90117	402	6.97612	402	7.52571
403	3.683	403	3.90741	403	6.9132	403	7.21791
404	4.40586	404	3.92118	404	6.90267	404	4.74988
405	4.00862	405	3.74527	405	7.34817	405	4.58433
406	3.94143	406	3.73961	406	7.06555	406	4.84555
407	3.99514	407	3.82432	407	6.7671	407	4.72413
408	4.02234	408	3.87636	408	7.13794	408	4.8397
409	3.90942	409	3.94788	409	7.95442	409	5.94561
410	4.1212	410	3.98964	410	8.5154	410	4.97506
411	3.98149	411	3.88455	411	7.98894	411	5.99803
412	3.89982	412	4.09234	412	6.01079	412	4.66031
413	3.95739	413	3.94728	413	7.10079	413	5.01462
414	3.70903	414	3.7962	414	6.86682	414	4.98392
415	4.07774	415	3.95433	415	6.31007	415	4.91106
416	3.88845	416	3.80488	416	6.87393	416	4.73696
417	3.86302	417	3.93492	417	8.35261	417	4.59939
418	4.28393	418	3.97276	418	8.81909	418	4.92394
419	4.00612	419	3.9173	419	9.0001	419	6.0529
420	4.00459	420	3.92383	420	10.0833	420	5.64553
421	3.91295	421	3.91953	421	9.31601	421	4.80081
422	3.85813	422	3.8597	422	7.75458	422	5.13526
423	3.80611	423	3.78869	423	7.47918	423	4.53595
424	4.01385	424	3.98437	424	6.93889	424	4.99789
425	3.84008	425	3.91737	425	6.95037	425	4.98257
426	3.77009	426	3.7444	426	6.77742	426	4.57591
427	4.28767	427	3.93024	427	8.11107	427	5.74036
428	3.87905	428	3.98091	428	7.24169	428	5.57734
429	3.83967	429	3.88029	429	7.66456	429	5.5318
430	3.73842	430	3.79287	430	6.88766	430	5.38826
431	3.94575	431	3.97475	431	7.00755	431	5.18327
432	4.06871	432	3.96287	432	9.88104	432	5.08812
433	4.39809	433	3.82973	433	9.30806	433	5.08649
434	3.98065	434	3.72912	434	9.8367	434	5.07308
435	3.76076	435	4.02347	435	8.55337	435	5.14014
436	3.8866	436	3.94859	436	8.66973	436	5.15368
437	3.8256	437	3.94263	437	8.70273	437	4.8865
438	4.70114	438	3.72536	438	9.0983	438	5.50128
439	3.87808	439	4.01478	439	9.82191	439	4.72308
440	3.94987	440	3.77219	440	7.90701	440	4.93602
441	3.89117	441	3.71987	441	6.50458	441	5.08609
442	3.82674	442	3.80097	442	7.7942	442	5.20121
443	4.01017	443	3.87862	443	6.99248	443	5.37606
444	4.10438	444	3.7843	444	6.40818	444	5.14745
445	3.94852	445	4.10426	445	10.0948	445	5.11173
446	3.77577	446	4.00853	446	8.65674	446	5.07959
447	3.81697	447	3.98226	447	7.5782	447	5.02798
448	3.74889	448	3.92479	448	8.51894	448	4.97307
449	3.84306	449	3.89345	449	7.28185	449	5.29095
450	4.17347	450	4.06392	450	6.99353	450	6.44265
451	3.93395	451	3.78456	451	7.08354	451	6.36821
452	4.05507	452	4.03452	452	6.73979	452	6.98709
453	3.9463	453	4.06434	453	7.00156	453	5.38497
454	3.7913	454	3.97306	454	6.85847	454	5.106
455	3.87643	455	3.94687	455	6.74901	455	4.80798
456	3.84543	456	3.81606	456	7.37982	456	4.87794
457	4.16099	457	3.92568	457	6.74327	457	5.19914
458	3.96701	458	3.8708	458	7.54738	458	5.11865
459	4.12822	459	3.77533	459	7.40926	459	5.1205
460	3.93386	460	3.76761	460	6.66946	460	5.11421
461	3.90351	461	3.86899	461	7.03338	461	4.72904
462	4.20796	462	3.96029	462	7.34298	462	7.85176
463	3.89652	463	3.96293	463	6.81022	463	5.42248
464	3.99744	464	4.14754	464	7.09485	464	5.68053
465	3.95177	465	3.84852	465	7.42079	465	5.02604
466	4.10856	466	3.92159	466	6.59504	466	5.09602
467	3.68899	467	3.86376	467	10.0527	467	4.6372
468	3.97428	468	3.73148	468	8.12634	468	4.87033
469	3.86551	469	3.81172	469	8.58478	469	4.95287
470	3.8921	470	3.87148	470	8.07358	470	4.8722
471	3.92856	471	3.96738	471	6.83743	471	5.18647
472	4.09091	472	3.95822	472	6.99065	472	4.61717
473	3.89877	473	3.95933	473	8.96204	473	5.10954
474	3.86776	474	3.84333	474	7.35005	474	5.60252
475	3.83277	475	3.94657	475	8.99683	475	4.86547
476	3.80019	476	3.72253	476	9.02945	476	4.76878
477	4.1843	477	4.00343	477	8.25191	477	5.21878
478	3.95851	478	3.86708	478	8.69553	478	5.03289
479	3.98687	479	4.03472	479	7.89816	479	4.79255
480	3.82919	480	3.7965	480	6.58654	480	4.63212
481	3.8322	481	3.82025	481	6.22979	481	5.80018
482	3.86291	482	4.04967	482	6.63573	482	4.94515
483	3.76722	483	4.06036	483	6.95131	483	5.2621
484	4.03173	484	4.08125	484	6.65103	484	5.15945
485	3.87198	485	3.83763	485	6.78481	485	5.02259
486	3.919	486	4.00671	486	6.89217	486	4.99162
487	3.90431	487	3.90157	487	6.995	487	5.33673
488	4.00699	488	3.97702	488	7.29421	488	5.51901
489	3.82764	489	3.88318	489	8.6438	489	4.87501
490	4.06805	490	3.85424	490	6.79619	490	4.73208
491	4.03583	491	3.94527	491	5.67928	491	5.37405
492	3.9181	492	4.14316	492	6.57913	492	5.08209
493	3.92999	493	3.89242	493	6.99356	493	4.42248
494	3.80354	494	3.90853	494	6.84588	494	5.17598
495	3.98929	495	3.9399	495	6.7584	495	5.92985
496	3.77982	496	4.0017	496	7.79769	496	4.47509
497	3.97077	497	3.75348	497	6.70751	497	4.99368
498	3.84662	498	3.76782	498	8.58951	498	5.32275
499	3.92406	499	3.9798	499	8.79325	499	4.9315
500	3.91202	500	3.9632	500	9.29257	500	5.48828
501	4.06102	501	4.00013	501	7.97707	501	5.39276
502	4.01186	502	3.91091	502	9.85743	502	4.70806
503	3.94524	503	3.94889	503	8.88251	503	5.41295
504	3.79958	504	3.99094	504	7.48382	504	6.48108
505	4.01246	505	3.90667	505	8.71498	505	6.56053
506	3.75068	506	4.04645	506	7.28819	506	5.2993
507	4.00053	507	3.95492	507	8.98062	507	5.74953
508	3.95981	508	4.05995	508	9.38163	508	5.53774
509	3.81794	509	3.97213	509	8.37888	509	5.77584
510	4.03968	510	4.10493	510	6.50004	510	5.04537
511	3.6328	511	3.92244	511	8.50533	511	5.35316
512	3.91131	512	3.93293	512	6.97036	512	7.32622
513	3.86951	513	3.79282	513	9.59938	513	6.93093
514	4.0864	514	3.77743	514	7.86488	514	6.12209
515	3.86384	515	3.87929	515	8.41726	515	6.05203
516	3.85243	516	3.90528	516	8.98523	516	7.71682
517	3.83205	517	3.85088	517	7.83828	517	7.21693
518	3.95392	518	3.95482	518	9.15787	518	6.82861
519	3.70806	519	4.02221	519	9.67957	519	7.1123
520	3.812	520	4.10639	520	8.33254	520	7.23824
521	3.82868	521	3.94569	521	8.63987	521	8.72786
522	4.12916	522	3.95568	522	9.08095	522	5.14737
523	3.77893	523	3.96454	523	8.45724	523	5.83077
524	3.73355	524	3.82237	524	8.48747	524	5.23958
525	3.88886	525	4.10465	525	9.1693	525	5.88635
526	3.86106	526	3.90475	526	9.19942	526	5.29322
527	3.78175	527	4.05969	527	8.3743	527	4.81415
528	3.88001	528	4.06772	528	8.10355	528	5.85385
529	3.95846	529	3.93768	529	9.42894	529	5.94805
530	3.79304	530	3.98768	530	8.62184	530	5.82162
531	3.90117	531	3.99832	531	9.57654	531	5.87824
532	3.94873	532	3.96126	532	8.64596	532	6.07526
533	3.80978	533	3.9219	533	9.39597	533	6.24373
534	3.88132	534	3.80488	534	10.3144	534	7.60433
535	3.87785	535	3.71854	535	9.6635	535	8.43232
536	3.82808	536	3.9728	536	8.62081	536	7.75096
537	3.80716	537	4.03217	537	10.0034	537	8.32038
538	3.99784	538	3.94657	538	10.3701	538	8.12826
539	3.80236	539	3.80882	539	9.29007	539	7.35831
540	3.871	540	3.90053	540	9.31853	540	8.54822
541	3.76169	541	3.8131	541	8.84076	541	8.6333
542	3.69765	542	3.83378	542	8.87466	542	8.07917
543	3.87442	543	4.08254	543	8.90196	543	7.53878
544	4.02288	544	3.78432	544	6.99762	544	7.01251
545	3.9943	545	3.87139	545	8.47516	545	7.97518
546	4.26962	546	4.06563	546	8.93046	546	7.90915
547	3.95545	547	3.69822	547	9.65841	547	8.57238
548	4.06519	548	4.08092	548	8.09418	548	7.32886
549	4.14895	549	3.85912	549	9.05493	549	8.12333
550	4.035	550	3.98904	550	8.74926	550	7.48204
551	3.92469	551	3.99145	551	9.91399	551	7.27001
552	3.86894	552	3.95672	552	8.99347	552	7.59911
553	3.81039	553	3.94907	553	8.90791	553	7.64896
554	3.92427	554	3.71922	554	7.64208	554	7.77023
555	4.00798	555	3.8915	555	8.75384	555	6.52971
556	3.9567	556	3.78701	556	8.11391	556	6.96736
557	3.98772	557	3.86167	557	8.4738	557	7.77602
558	3.85037	558	3.85169	558	7.35531	558	9.07723
559	3.74052	559	3.91072	559	9.25689	559	7.37837
560	3.88504	560	4.1884	560	7.81968	560	6.84536
561	3.87016	561	3.97168	561	7.69988	561	7.03174
562	3.80128	562	3.91241	562	9.48113	562	7.61986
563	3.714	563	4.14732	563	9.50907	563	7.85185
564	3.80364	564	4.03567	564	8.56445	564	7.22141
565	3.66375	565	4.03574	565	7.09012	565	8.60002
566	4.46223	566	3.82267	566	7.38819	566	9.14847
567	3.76377	567	3.99064	567	7.29005	567	8.13082
568	3.71925	568	3.80007	568	8.44561	568	7.05263
569	3.99084	569	4.00097	569	7.58928	569	8.29394
570	3.9988	570	4.06533	570	7.2543	570	8.34785
571	3.73631	571	3.92215	571	6.72945	571	8.27381
572	3.80352	572	3.86624	572	7.58667	572	6.19874
573	3.74279	573	3.92676	573	7.51748	573	4.88234
574	4.45301	574	4.04762	574	8.24835	574	5.37231
575	4.11649	575	3.93059	575	6.5789	575	5.9794
576	3.87516	576	3.87652	576	6.73182	576	6.88051
577	3.86203	577	3.96235	577	6.81442	577	7.30273
578	3.77753	578	3.71355	578	8.553	578	5.93379
579	3.82405	579	3.94511	579	7.16425	579	8.09084
580	3.82512	580	3.83736	580	8.07756	580	7.35677
581	3.82923	581	3.95435	581	9.2354	581	7.51385
582	3.84303	582	3.95648	582	7.95866	582	7.61175
583	3.79693	583	3.89347	583	9.23376	583	7.44145
584	3.8897	584	3.80231	584	8.06574	584	7.47441
585	3.7358	585	3.94561	585	9.45476	585	8.85223
586	3.69511	586	4.00337	586	8.87533	586	8.45439
587	3.87827	587	3.85087	587	8.28962	587	7.69023
588	3.7471	588	3.82006	588	8.91892	588	7.424
589	3.89377	589	3.78838	589	8.6836	589	7.3559
590	3.7359	590	3.95703	590	9.03883	590	7.79693
591	4.42974	591	3.98648	591	6.78096	591	7.1033
592	4.25289	592	3.84333	592	7.5359	592	6.93097
593	3.90352	593	3.85274	593	8.85167	593	5.21568
594	3.90853	594	3.8515	594	7.87252	594	4.92264
595	3.94179	595	3.97815	595	9.0881	595	4.93754
596	3.89251	596	4.01216	596	7.53422	596	6.55347
597	4.60684	597	3.93868	597	6.6156	597	7.60156
598	3.85227	598	3.81449	598	7.56395	598	7.4708
599	3.935	599	3.93764	599	7.86792	599	8.08333
600	3.84207	600	3.81734	600	8.36581	600	8.00822
601	3.85591	601	3.94741	601	8.27211	601	8.28883
602	3.87418	602	3.91785	602	9.27858	602	7.53156
603	3.87591	603	3.83326	603	9.34402	603	7.88273
604	3.83344	604	3.95105	604	9.56707	604	7.70858
605	3.95364	605	3.93718	605	9.57964	605	8.09511
606	3.91389	606	3.90277	606	8.17603	606	7.91393
607	4.04088	607	4.04493	607	7.8145	607	7.84874
608	3.87413	608	3.98601	608	8.22746	608	7.90995
609	3.86383	609	3.68866	609	7.27154	609	6.88919
610	3.72583	610	3.801	610	7.27618	610	4.73428
611	3.85288	611	3.80613	611	8.12069	611	5.23218
612	3.81179	612	3.77772	612	8.00035	612	5.2757
613	4.0274	613	3.84292	613	7.90117	613	5.59501
614	3.73626	614	3.80538	614	6.68673	614	5.06179
615	3.75409	615	3.88802	615	9.34024	615	5.50245
616	3.92293	616	3.89967	616	8.98091	616	5.22181
617	3.96179	617	3.77668	617	8.13754	617	4.65946
618	3.76129	618	3.84039	618	9.10474	618	5.19496
619	4.62041	619	3.92469	619	8.37207	619	4.71372
620	3.82023	620	4.00621	620	8.18959	620	4.95209
621	3.70938	621	3.86725	621	8.61858	621	4.8819
622	3.90497	622	3.83587	622	8.84295	622	4.7117
623	4.01006	623	3.81119	623	8.8602	623	4.97528
624	3.66141	624	3.92412	624	9.29592	624	5.02512
625	3.73232	625	3.8903	625	6.83869	625	4.9073
626	4.00945	626	3.87333	626	8.48805	626	4.816
627	3.92817	627	3.78762	627	8.49111	627	5.26444
628	3.84819	628	3.83679	628	8.12416	628	4.65052
629	3.87514	629	3.87627	629	8.26237	629	5.39509
630	4.13111	630	3.84824	630	6.96561	630	4.73852
631	3.85075	631	3.77071	631	7.42154	631	5.44614
632	3.88059	632	3.85573	632	7.74951	632	5.14141
633	3.98415	633	3.92664	633	7.75926	633	4.81122
634	3.80953	634	3.94509	634	8.15928	634	5.51403
635	3.81441	635	3.92902	635	9.12189	635	4.96992
636	3.98723	636	4.03416	636	8.20827	636	4.88568
637	3.86818	637	3.86544	637	7.6574	637	4.69268
638	3.82485	638	3.99587	638	7.94305	638	5.18358
639	3.91339	639	3.84228	639	8.28306	639	4.71266
640	3.88756	640	3.88276	640	7.70465	640	5.39747
641	4.02636	641	4.01017	641	8.41478	641	4.80219
642	3.8131	642	3.93666	642	8.66638	642	5.12544
643	3.88361	643	4.14309	643	8.03683	643	4.96047
644	4.10828	644	3.8825	644	8.07103	644	4.86243
645	3.86241	645	3.96538	645	8.07305	645	5.42019
646	3.69062	646	3.93209	646	8.12759	646	4.71847
647	3.67781	647	3.96524	647	8.70099	647	5.22564
648	3.95661	648	3.90099	648	8.53242	648	5.67219
649	3.82076	649	3.89805	649	8.20399	649	4.94637
650	4.01073	650	3.862	650	8.50654	650	5.41231
651	3.9415	651	3.86752	651	8.88185	651	4.82419
652	3.79273	652	4.1159	652	8.81661	652	4.96614
653	3.86078	653	4.06958	653	8.82492	653	4.86819
654	3.8511	654	3.96571	654	8.34972	654	5.12806
655	3.86566	655	3.9518	655	9.02636	655	5.48078
656	3.80327	656	3.9959	656	8.33284	656	4.69249
657	3.7896	657	3.92689	657	9.36728	657	4.96992
658	3.7899	658	3.8479	658	8.39219	658	5.0384
659	3.88934	659	3.90025	659	8.67802	659	4.57375
660	3.95013	660	3.94344	660	7.96189	660	4.80082
661	3.837	661	3.91227	661	8.73454	661	5.2628
662	4.04157	662	3.92537	662	8.69008	662	4.9213
663	3.79534	663	3.76871	663	8.98837	663	4.86218
664	3.86807	664	3.96821	664	9.00278	664	4.74414
665	3.88168	665	3.77035	665	7.99264	665	4.92746
666	3.97712	666	3.91808	666	8.44731	666	4.91135
667	3.92616	667	3.92368	667	8.54622	667	4.93791
668	3.8741	668	3.8745	668	8.79821	668	5.24307
669	3.91081	669	3.96615	669	8.34067	669	4.83195
670	3.92415	670	3.95251	670	8.52176	670	4.63176
671	3.77925	671	4.0336	671	8.39216	671	5.07308
672	3.93061	672	3.83087	672	8.63932	672	4.70323
673	3.88544	673	3.98002	673	8.42895	673	5.13929
674	3.78856	674	3.98324	674	9.38712	674	5.0577
675	3.94342	675	3.98329	675	9.72299	675	4.77365
676	3.94019	676	4.06213	676	10.0337	676	4.83613
677	3.90804	677	3.86614	677	9.10492	677	5.06066
678	3.8375	678	3.83421	678	8.98233	678	5.28505
679	3.84695	679	3.88488	679	9.14295	679	4.83651
680	4.00622	680	3.8102	680	8.77876	680	4.71943
681	3.83193	681	3.8255	681	8.17183	681	4.96091
682	3.81956	682	4.01625	682	9.19193	682	4.86303
683	3.81914	683	3.99258	683	10.1179	683	5.16933
684	3.72745	684	4.04953	684	9.43073	684	4.95268
685	3.64764	685	3.94811	685	8.67034	685	5.07308
686	3.93227	686	3.82894	686	9.19236	686	5.17432
687	3.91663	687	3.96052	687	8.55676	687	4.6603
688	3.85961	688	3.79152	688	8.37994	688	5.28285
689	3.9545	689	4.25549	689	8.15761	689	5.11093
690	3.7791	690	3.77834	690	8.71543	690	4.77104
691	3.8769	691	3.95843	691	8.87888	691	5.10491
692	3.69751	692	3.89363	692	11.9126	692	4.73332
693	4.05307	693	4.01954	693	8.83307	693	5.00434
694	3.70897	694	3.83996	694	8.64768	694	4.89555
695	4.00752	695	4.07414	695	8.95797	695	5.0184
696	3.90385	696	3.8691	696	8.82446	696	4.69258
697	3.9082	697	4.02978	697	9.48231	697	4.84091
698	3.84053	698	3.87191	698	9.15451	698	4.59584
699	3.68131	699	4.02547	699	9.05461	699	5.00744
700	3.9767	700	3.91301	700	8.7034	700	5.08511
701	3.94002	701	3.76797	701	9.73827	701	4.55447
702	3.86854	702	4.01162	702	9.08921	702	4.95639
703	4.11252	703	4.0028	703	8.76172	703	5.37835
704	3.87306	704	3.93874	704	7.70722	704	5.14434
705	3.94934	705	3.82892	705	8.40761	705	4.96842
706	4.01032	706	3.91096	706	8.08425	706	5.60447
707	3.79325	707	4.00401	707	8.18213	707	4.93496
708	3.99451	708	4.03895	708	8.43546	708	4.79247
709	3.84243	709	4.00154	709	8.18525	709	5.21079
710	3.97608	710	3.81155	710	8.5186	710	5.4673
711	3.84482	711	3.77967	711	8.07831	711	4.98512
712	3.7768	712	3.96473	712	6.7863	712	4.91229
713	3.86458	713	3.98898	713	9.84266	713	4.97857
714	3.85797	714	4.07886	714	8.1564	714	5.1249
715	3.75211	715	3.82936	715	8.53548	715	4.84154
716	4.07083	716	3.84753	716	7.83861	716	4.79902
717	3.95839	717	3.78034	717	8.14322	717	5.61778
718	3.94463	718	3.9506	718	9.20125	718	5.16859
719	3.85612	719	3.9326	719	10.0294	719	5.0464
720	3.76357	720	3.96632	720	7.49496	720	4.94913
721	3.89686	721	3.90113	721	9.09045	721	5.22609
722	3.96667	722	3.99385	722	10.8386	722	4.86873
723	3.87124	723	3.82962	723	9.65769	723	5.05332
724	3.90984	724	3.85935	724	10.548	724	4.96695
725	4.02497	725	3.87841	725	9.95471	725	5.07217
726	3.99425	726	3.96395	726	11.0553	726	5.1558
727	4.09249	727	3.98983	727	10.2176	727	5.08824
728	3.68009	728	3.92799	728	10.0247	728	5.92993
729	3.97049	729	3.85141	729	10.0233	729	4.95138
730	3.81412	730	3.83578	730	10.8776	730	5.8058
731	3.99582	731	3.96642	731	11.3387	731	4.78176
732	3.82639	732	3.86126	732	10.1842	732	4.74145
733	3.93557	733	3.94094	733	10.4998	733	4.81257
734	4.04352	734	4.21287	734	11.48	734	4.90298
735	4.03763	735	3.87047	735	11.219	735	5.46455
736	4.06361	736	3.86993	736	9.87617	736	4.83382
737	3.92825	737	3.94637	737	11.9304	737	4.94819
738	3.84518	738	3.94546	738	13.1451	738	4.78922
739	4.11085	739	3.95805	739	11.5702	739	4.96178
740	3.91064	740	3.82844	740	10.7129	740	4.88088
741	3.96327	741	3.74241	741	10.3216	741	4.85651
742	3.9604	742	3.91959	742	10.4167	742	4.904
743	3.95698	743	3.90677	743	10.2831	743	4.76051
744	3.87471	744	3.93233	744	9.60184	744	6.17918
745	3.85476	745	3.74837	745	12.0923	745	5.21686
746	3.7319	746	3.93917	746	10.6742	746	6.71833
747	3.89643	747	4.03347	747	8.26366	747	5.33745
748	3.84291	748	3.86431	748	9.17902	748	7.73531
749	3.95129	749	3.83171	749	8.85169	749	7.81774
750	3.8384	750	4.07015	750	8.70386	750	7.75863
751	3.79365	751	3.93679	751	8.3898	751	6.87467
752	3.93398	752	3.89834	752	8.76428	752	6.47147
753	3.9929	753	3.81981	753	9.17045	753	6.91543
754	4.11179	754	3.87063	754	10.0875	754	6.68227
755	3.70711	755	3.98448	755	8.87974	755	7.0189
756	3.79776	756	4.03742	756	9.39369	756	8.64685
757	3.82338	757	3.99949	757	9.29848	757	6.41998
758	3.8878	758	4.06935	758	8.97146	758	6.95197
759	3.82045	759	3.88579	759	9.03808	759	9.52116
760	4.01009	760	3.9323	760	10.6812	760	7.91231
761	3.9319	761	3.95253	761	9.92033	761	8.88589
762	3.9557	762	3.85787	762	9.12222	762	7.37286
763	3.85651	763	3.85008	763	9.86929	763	9.09063
764	3.9468	764	4.06508	764	10.37	764	8.91536
765	3.75947	765	3.99883	765	8.80515	765	8.68496
766	3.94097	766	4.00489	766	8.64679	766	8.67555
767	3.83739	767	3.98372	767	8.60641	767	8.02007
768	3.92852	768	3.81847	768	8.91363	768	7.92583
769	3.95308	769	3.92664	769	8.18654	769	7.12519
770	3.8322	770	4.13234	770	9.23371	770	5.96468
771	3.80127	771	3.93781	771	8.37051	771	5.89273
772	3.83267	772	3.76727	772	8.35862	772	7.34621
773	3.99377	773	3.83183	773	8.52995	773	7.42317
774	3.76901	774	4.02375	774	8.19759	774	6.86751
775	3.92547	775	3.90395	775	7.67498	775	7.562
776	3.93498	776	3.76409	776	7.7907	776	6.87105
777	3.94998	777	3.98807	777	8.34293	777	8.70872
778	4.07644	778	3.88757	778	7.20686	778	8.42824
779	3.87167	779	4.00434	779	8.40919	779	7.89252
780	4.08159	780	3.91807	780	8.31393	780	8.28224
781	3.77382	781	3.95324	781	8.76747	781	7.88599
782	3.7542	782	4.01878	782	8.77137	782	7.82841
783	3.69425	783	3.98871	783	9.25091	783	8.29833
784	3.99739	784	3.87806	784	7.87164	784	9.19576
785	4.00014	785	4.12308	785	8.42732	785	8.87523
786	3.66939	786	3.94863	786	9.21886	786	9.41456
787	3.87517	787	3.94479	787	8.48913	787	8.5574
788	3.80558	788	3.8415	788	9.09395	788	8.42543
789	3.99673	789	3.88371	789	10.7877	789	9.63062
790	3.72972	790	3.86597	790	8.679	790	11.41
791	3.8545	791	3.89985	791	8.55936	791	9.79738
792	3.79794	792	3.78882	792	10.0057	792	8.87373
793	4.0268	793	3.98545	793	8.86304	793	8.2075
794	3.83772	794	3.89785	794	9.10967	794	8.20399
795	4.08422	795	4.03823	795	8.59644	795	7.41928
796	3.88684	796	3.91408	796	8.6685	796	9.27697
797	3.86545	797	3.79807	797	9.14005	797	8.97316
798	3.83474	798	3.86997	798	9.07733	798	9.09384
799	3.87936	799	3.91635	799	9.60674	799	8.78653
800	3.84053	800	3.9292	800	8.159	800	9.64636
801	3.68487	801	3.85921	801	8.28848	801	10.5671
802	4.0262	802	4.15979	802	9.85083	802	10.436
803	3.91948	803	3.90643	803	9.76261	803	10.6329
804	3.7727	804	3.91964	804	10.9706	804	9.86399
805	3.85471	805	3.90023	805	9.72184	805	9.7726
806	3.86342	806	4.01186	806	9.45655	806	10.8664
807	3.85707	807	3.77583	807	9.91069	807	10.5945
808	3.77882	808	3.87359	808	9.99846	808	13.4246
809	3.89914	809	3.83294	809	9.57339	809	13.3981
810	3.84099	810	4.11037	810	9.90085	810	11.5627
811	3.89294	811	3.95589	811	8.74143	811	9.97091
812	3.97141	812	3.75522	812	9.31788	812	10.265
813	3.84289	813	4.01051	813	9.11987	813	10.3052
814	4.04281	814	4.13709	814	9.02136	814	9.70292
815	3.76717	815	3.87814	815	9.28442	815	7.02015
816	3.72284	816	4.17729	816	9.66136	816	6.614
817	3.88677	817	3.98545	817	8.27563	817	6.5022
818	3.9407	818	3.93886	818	9.15017	818	7.47581
819	3.78818	819	3.95346	819	8.25134	819	7.32358
820	3.95779	820	3.97401	820	7.17577	820	9.17715
821	4.08342	821	3.88089	821	7.47728	821	8.01607
822	3.78706	822	4.03836	822	8.6564	822	8.24102
823	4.04421	823	3.75025	823	8.31796	823	8.70274
824	3.88328	824	3.89473	824	7.86271	824	9.22398
825	4.00707	825	4.08175	825	8.2295	825	8.91417
826	3.90652	826	3.94724	826	9.30779	826	9.01206
827	3.9102	827	3.87131	827	8.56632	827	8.48031
828	4.06278	828	4.04646	828	8.54568	828	9.32129
829	4.00819	829	4.00262	829	8.81832	829	8.14919
830	3.94378	830	3.94062	830	9.13811	830	8.17858
831	3.84146	831	3.9069	831	9.0582	831	8.22599
832	3.90776	832	4.21796	832	9.11506	832	7.83412
833	4.03806	833	3.78076	833	9.221	833	8.66044
834	3.92264	834	3.87631	834	9.32396	834	8.86033
835	3.84558	835	4.01826	835	9.55518	835	8.41786
836	3.93513	836	3.8485	836	9.24825	836	9.19218
837	3.96657	837	3.80862	837	8.71757	837	8.37984
838	3.97782	838	3.87864	838	9.31852	838	8.87474
839	4.0101	839	3.85447	839	9.35406	839	8.21476
840	3.74387	840	4.03212	840	9.57096	840	8.6697
841	3.89762	841	4.15298	841	7.34798	841	8.25874
842	3.86026	842	4.01872	842	9.32609	842	8.6163
843	3.8035	843	3.88028	843	8.84056	843	8.77458
844	3.84605	844	4.10226	844	8.15517	844	8.66902
845	3.78194	845	3.90767	845	8.92689	845	9.05898
846	3.97308	846	3.83909	846	9.05842	846	8.65466
847	3.90709	847	4.03425	847	7.61126	847	9.16977
848	3.92934	848	3.84349	848	7.19695	848	8.19121
849	4.00185	849	3.95408	849	8.95401	849	8.72958
850	3.92007	850	4.06182	850	8.88858	850	9.42017
851	3.85503	851	3.92077	851	7.73743	851	9.65472
852	3.90374	852	3.81796	852	8.79639	852	8.33948
853	3.90677	853	3.85963	853	8.70932	853	8.36568
854	3.99961	854	3.81184	854	8.61504	854	8.85534
855	3.83915	855	4.00154	855	8.11572	855	8.13236
856	3.89199	856	3.96278	856	7.91969	856	8.6702
857	3.90455	857	3.92558	857	8.29343	857	8.62231
858	3.92837	858	4.01702	858	8.34808	858	8.62045
859	4.01135	859	4.0693	859	8.8678	859	8.52739
860	3.70887	860	3.85563	860	9.08759	860	8.35722
861	3.94716	861	4.02816	861	8.59452	861	8.62674
862	3.92952	862	3.99903	862	8.42637	862	8.54884
863	3.82687	863	4.03872	863	7.51576	863	8.56149
864	3.7684	864	3.96432	864	9.24938	864	8.75139
865	3.78496	865	3.98461	865	8.79356	865	8.55796
866	3.98486	866	3.96793	866	9.05187	866	8.20157
867	3.91753	867	3.86948	867	8.91881	867	9.09628
868	3.79806	868	3.65708	868	8.01457	868	8.76772
869	3.9376	869	3.91907	869	9.09944	869	8.80368
870	3.88138	870	3.94414	870	8.75918	870	8.28662
871	3.84781	871	3.85977	871	8.50895	871	8.74397
872	4.07765	872	3.83421	872	10.4224	872	8.80351
873	4.04229	873	3.89611	873	9.37393	873	8.72087
874	4.0595	874	3.9044	874	9.81846	874	8.85504
875	3.93966	875	3.9589	875	7.74096	875	8.91741
876	3.78004	876	3.83653	876	9.77641	876	8.74589
877	3.79317	877	3.88395	877	11.2818	877	8.37084
878	3.96702	878	3.72575	878	9.65741	878	9.34945
879	3.86349	879	3.84659	879	9.79914	879	8.9812
880	3.83028	880	3.96883	880	7.89179	880	8.16094
881	3.99394	881	3.82761	881	7.19947	881	8.36275
882	3.8256	882	3.93719	882	8.56164	882	8.59278
883	3.894	883	3.65825	883	8.83738	883	8.53252
884	3.9816	884	4.11131	884	9.66323	884	9.39897
885	3.83432	885	3.88855	885	9.96442	885	8.36241
886	3.8279	886	4.15172	886	9.54703	886	8.56417
887	3.84781	887	3.79644	887	9.59791	887	8.33943
888	3.85833	888	3.98288	888	9.11434	888	8.92583
889	3.90936	889	3.80551	889	9.21155	889	9.1654
890	3.86579	890	3.87888	890	8.54795	890	9.09156
891	3.85001	891	3.85818	891	9.67473	891	8.84115
892	3.80978	892	3.97211	892	9.59465	892	9.12911
893	3.7295	893	3.97309	893	10.7788	893	8.89148
894	3.90784	894	4.06548	894	9.79498	894	9.26878
895	3.9587	895	3.87542	895	10.72	895	8.59249
896	3.88781	896	3.79638	896	9.7843	896	8.94126
897	4.02723	897	3.85071	897	9.19659	897	8.65786
898	3.93124	898	4.03424	898	8.51469	898	9.20466
899	3.94515	899	3.8564	899	10.0721	899	8.61044
900	3.93113	900	4.05636	900	9.46835	900	8.07975
901	3.89326	901	3.89434	901	9.55401	901	8.62142
902	3.96619	902	3.76845	902	9.69361	902	8.61896
903	3.88441	903	3.78641	903	9.85516	903	8.93102
904	3.74372	904	3.90897	904	11.1851	904	8.95568
905	4.07473	905	3.95318	905	9.41991	905	8.17218
906	3.93195	906	3.84759	906	10.5367	906	8.15573
907	4.06929	907	3.73485	907	9.8582	907	8.3599
908	4.07346	908	3.89437	908	11.0728	908	8.56144
909	3.78761	909	3.99162	909	10.6548	909	8.85642
910	3.88748	910	3.83764	910	9.68826	910	9.25856
911	3.89832	911	4.15419	911	9.23409	911	8.42699
912	3.83613	912	3.85565	912	8.48048	912	9.82986
913	3.86508	913	3.87284	913	9.2269	913	8.9825
914	3.9067	914	3.76437	914	8.69728	914	8.88498
915	3.95908	915	3.8716	915	10.199	915	9.28623
916	3.76788	916	3.8237	916	9.64964	916	8.67768
917	3.81513	917	3.91524	917	8.29609	917	9.02437
918	3.93821	918	3.79099	918	8.71065	918	8.25968
919	3.69704	919	3.93339	919	9.6542	919	8.26912
920	3.94891	920	3.84516	920	9.23419	920	8.34445
921	3.87308	921	3.92971	921	9.85866	921	8.98198
922	3.94656	922	4.01406	922	9.73234	922	8.2798
923	3.90857	923	3.95251	923	9.03133	923	8.51758
924	3.99279	924	3.84536	924	9.47297	924	8.88231
925	4.0353	925	3.93282	925	9.44644	925	8.21167
926	3.96054	926	4.05694	926	8.92511	926	8.52136
927	3.93707	927	3.95959	927	10.1262	927	8.15648
928	4.20967	928	4.00356	928	10.7211	928	8.76608
929	3.96535	929	3.92224	929	8.90691	929	8.54546
930	3.89381	930	3.79641	930	11.1845	930	8.07486
931	4.01661	931	3.94846	931	6.70931	931	7.94094
932	4.20916	932	3.87232	932	9.29773	932	8.86661
933	3.90329	933	4.12419	933	9.13825	933	8.66761
934	4.66183	934	3.94459	934	8.83208	934	8.65317
935	3.90503	935	3.83666	935	9.49519	935	9.32692
936	3.81033	936	3.83211	936	8.45829	936	8.60021
937	3.87986	937	3.96579	937	8.72775	937	8.07036
938	4.00413	938	4.00192	938	9.12836	938	8.29596
939	3.79695	939	3.72894	939	8.80763	939	9.77053
940	3.82458	940	3.85692	940	7.15187	940	8.7067
941	3.89162	941	3.9428	941	8.69448	941	8.65107
942	4.13261	942	3.85138	942	9.91784	942	8.52354
943	3.77397	943	3.92102	943	9.43017	943	8.86309
944	3.72044	944	4.0381	944	9.79423	944	8.88766
945	3.84451	945	4.10395	945	9.46917	945	8.62708
946	3.84698	946	3.9698	946	8.83705	946	9.38886
947	3.8291	947	3.90536	947	8.82454	947	8.59566
948	3.9476	948	3.90504	948	8.52104	948	8.75934
949	3.85473	949	3.95787	949	8.745	949	8.74611
950	3.95911	950	3.82244	950	8.69148	950	8.40377
951	3.7474	951	3.75387	951	9.0756	951	8.76519
952	4.02012	952	3.76765	952	9.12566	952	9.52275
953	3.80535	953	3.94932	953	8.6938	953	8.49023
954	3.76052	954	3.92661	954	9.03078	954	8.67628
955	4.06403	955	3.9526	955	9.54996	955	8.30509
956	3.90222	956	3.81705	956	8.92881	956	9.11205
957	4.0339	957	3.86235	957	8.85015	957	8.20454
958	3.91012	958	3.90709	958	9.12719	958	9.20676
959	3.8138	959	3.91964	959	7.13974	959	8.0978
960	3.82118	960	3.81264	960	8.98173	960	9.15746
961	4.10234	961	3.95103	961	9.16265	961	8.4641
962	4.27474	962	3.96593	962	9.12807	962	8.36507
963	4.14274	963	3.91071	963	9.85311	963	8.68121
964	3.90003	964	3.91711	964	9.61784	964	8.77016
965	3.74197	965	3.87746	965	9.44258	965	8.57891
966	4.00283	966	4.03845	966	9.68005	966	9.8059
967	3.85276	967	3.93326	967	9.61224	967	9.19415
968	4.44839	968	4.03047	968	9.14024	968	8.35539
969	3.92088	969	3.8449	969	8.35166	969	9.04105
970	3.81833	970	3.8974	970	8.97208	970	9.12909
971	3.86998	971	4.0049	971	10.042	971	8.74713
972	3.9007	972	3.72223	972	9.17286	972	8.7061
973	3.91879	973	3.97809	973	9.27358	973	8.89004
974	3.90477	974	3.83917	974	8.39461	974	8.77115
975	3.85984	975	3.91155	975	9.05712	975	8.58549
976	4.13247	976	3.87384	976	8.91158	976	8.67351
977	4.01132	977	3.76017	977	8.58875	977	8.17998
978	3.83883	978	3.75159	978	12.0063	978	8.44991
979	3.93023	979	3.84571	979	10.69	979	9.3982
980	3.81251	980	4.00953	980	12.5213	980	8.85484
981	3.77355	981	3.90474	981	12.7282	981	9.22846
982	4.01029	982	3.99895	982	11.9515	982	8.79598
983	3.83925	983	3.81379	983	10.5535	983	10.1047
984	4.01042	984	3.94007	984	11.9421	984	8.55304
985	3.88263	985	3.86927	985	11.7342	985	8.89183
986	3.85706	986	3.90961	986	10.5094	986	8.59122
987	3.84878	987	4.01375	987	11.0165	987	11.2861
988	3.90259	988	3.90085	988	11.5789	988	10.7146
989	3.82951	989	3.89837	989	12.588	989	11.7885
990	3.77853	990	3.99125	990	13.1064	990	9.91253
991	3.97613	991	3.99188	991	12.6415	991	8.9157
992	3.73714	992	3.88594	992	11.4742	992	8.20539
993	4.17501	993	3.82467	993	13.2241	993	8.57891
994	3.95327	994	3.90107	994	11.3295	994	9.27801
995	3.68804	995	3.96276	995	13.0941	995	8.50224
996	3.83605	996	3.82398	996	13.3501	996	8.54932
997	3.98177	997	3.95254	997	12.0172	997	9.66234
998	4.1397	998	4.17286	998	11.8207	998	8.07514
999	4.03298	999	4.03898	999	11.5046	999	9.03951

## Sheet: Figure 2d
Tunnel Lengths (Å)	Occupency (%)
	WT	E132Q
0	75.2	69
1	88.8	70.8
2	92.2	72.2
3	96.2	84
4	95	84.6
5	93	82.8
6	86.6	65.8
7	8.2	2
8	0	0
9	0	0
10	0	0
11	0	0
12	0	0
13	0	0
14	0	0
15	0	0.8
16	0	10.2
17	0	18.4
18	0	14.8
19	0	1.2
20	0	0
21	0	0
22	0.2	0
23	2.8	0
24	6.6	10.6
25	11.2	26.6
26	31.2	40
27	50.8	56.4
28	79.2	83.6
29	81.6	92.4
30	83.2	96.8
31	95.4	96
32	93.8	96.2
33	68.8	92.4
34	28.4	76.8
35	5.8	49.6
36	3.4	17.4
37	2.8	12.6
38	2.6	12.2
39	3.2	12
40	3.6	18
41	3.6	23
42	7.4	25.6
43	17	40
44	32.2	49.4
45	58.6	49.6
46	92.4	76
47	96.8	89.2
48	87.8	85.2
49	61.8	79
50	43.4	81
51	31.6	76.6
52	20.8	67.2

## Sheet: Figure 2e
WT				E132Q
Time (ns)	d(E123-K204 (Å))	Time (ns)	d(E123-K204 (Å))	Time (ns)	d(Q123-K204 (Å))	Time (ns)	d(Q123-K204 (Å))
0	2.98605	0	3.51388	0	10.7637	0	8.15174
1	2.9735	1	3.04474	1	11.4356	1	9.00157
2	2.96133	2	3.02502	2	10.6062	2	8.75422
3	3.05479	3	3.11574	3	10.8992	3	8.33584
4	3.0693	4	3.1804	4	9.62697	4	9.04153
5	3.03217	5	3.05205	5	10.9016	5	8.2278
6	3.11327	6	3.60004	6	11.3243	6	7.22246
7	3.0745	7	3.14063	7	10.9802	7	8.52205
8	3.17648	8	3.11662	8	10.9377	8	7.74639
9	3.08396	9	3.34243	9	11.1783	9	8.64917
10	2.96505	10	3.77506	10	11.1703	10	7.87698
11	3.15795	11	3.77554	11	11.2575	11	8.34204
12	3.1484	12	3.40868	12	10.8731	12	7.9997
13	3.14565	13	3.78475	13	9.90386	13	9.01762
14	3.03262	14	3.6841	14	10.8272	14	8.35965
15	3.08712	15	3.81541	15	10.3283	15	7.20045
16	3.13586	16	3.80826	16	10.9938	16	6.59503
17	3.12542	17	3.91769	17	10.4594	17	8.39265
18	3.01671	18	3.91244	18	10.2376	18	8.51218
19	2.95993	19	3.68683	19	10.3058	19	7.18672
20	2.94804	20	3.71349	20	9.90999	20	7.28445
21	2.97286	21	3.70982	21	11.465	21	7.79413
22	2.91788	22	3.87595	22	10.0774	22	7.34949
23	2.93068	23	3.76546	23	11.7595	23	8.3563
24	3.06474	24	3.14848	24	11.4524	24	8.26635
25	3.00519	25	3.15192	25	10.2854	25	8.06448
26	3.15136	26	3.67719	26	11.2117	26	9.65341
27	3.02353	27	3.7277	27	10.9774	27	7.61378
28	3.04637	28	3.45547	28	9.88443	28	7.06241
29	3.23507	29	3.84058	29	11.0328	29	9.05101
30	2.97157	30	3.56264	30	10.753	30	8.45019
31	3.00533	31	3.62886	31	10.2274	31	9.20294
32	3.42027	32	3.6355	32	12.3484	32	7.26409
33	3.16896	33	3.14956	33	9.98599	33	7.25347
34	3.41155	34	3.31804	34	11.0118	34	7.05361
35	3.26175	35	3.46594	35	10.9191	35	3.97003
36	3.19853	36	3.66276	36	10.445	36	4.09844
37	3.24975	37	3.3526	37	10.3387	37	7.05978
38	3.22952	38	3.51705	38	10.0573	38	4.16093
39	3.27277	39	3.3825	39	10.2536	39	3.87739
40	3.39716	40	3.45286	40	11.1272	40	7.11354
41	3.1636	41	3.1342	41	10.8739	41	7.81953
42	3.09721	42	3.42413	42	9.98032	42	6.93823
43	3.28856	43	3.21338	43	11.3351	43	7.31505
44	3.22351	44	2.94927	44	10.1404	44	9.28321
45	3.19973	45	3.0895	45	10.8768	45	8.12438
46	3.18751	46	3.08329	46	10.3278	46	3.8871
47	3.58282	47	3.07782	47	10.4951	47	3.88421
48	3.29947	48	2.96302	48	10.8211	48	3.88531
49	3.20235	49	3.05816	49	10.6673	49	4.01482
50	3.60996	50	2.92735	50	10.7895	50	4.11633
51	3.39441	51	2.9463	51	10.0904	51	3.95075
52	3.48038	52	2.91072	52	10.9305	52	3.75303
53	3.05656	53	3.27103	53	11.4551	53	3.83637
54	3.47998	54	3.01593	54	10.8267	54	4.10636
55	3.1614	55	3.04435	55	10.7066	55	3.81879
56	3.09816	56	3.0144	56	12.5604	56	3.99728
57	3.3276	57	3.12886	57	10.8809	57	3.82617
58	2.97939	58	3.10928	58	11.0407	58	3.91467
59	3.28135	59	3.19841	59	11.4011	59	4.11189
60	3.11247	60	3.14855	60	11.3447	60	3.9998
61	3.14615	61	3.06315	61	9.67789	61	4.03744
62	3.57522	62	3.0352	62	7.52731	62	3.90235
63	3.45594	63	2.9494	63	6.82109	63	4.06408
64	3.76196	64	3.16489	64	6.89766	64	3.90554
65	3.66085	65	3.21424	65	6.61558	65	3.86421
66	3.76987	66	3.17719	66	7.27105	66	3.97693
67	3.27241	67	2.97874	67	7.78269	67	4.10259
68	3.69614	68	3.11457	68	8.19213	68	3.87416
69	3.44176	69	3.13061	69	6.53822	69	3.94451
70	3.70734	70	3.07306	70	6.68275	70	4.10675
71	3.38058	71	3.16606	71	6.12141	71	3.72559
72	3.62401	72	2.98609	72	6.19234	72	3.96573
73	3.62357	73	3.17484	73	6.58044	73	3.81786
74	3.66128	74	3.48902	74	6.73562	74	4.23039
75	3.15528	75	3.0597	75	6.73151	75	3.70679
76	3.48561	76	3.11137	76	6.42512	76	3.82982
77	3.43795	77	3.00768	77	6.19148	77	4.03974
78	3.42618	78	3.10193	78	6.01	78	4.25076
79	3.34886	79	3.18975	79	6.68548	79	4.23765
80	3.16658	80	3.00776	80	6.01953	80	7.28628
81	2.99989	81	3.16418	81	6.83061	81	3.94513
82	3.88062	82	3.11608	82	6.31987	82	4.07196
83	3.40597	83	3.14851	83	6.9844	83	3.98608
84	3.40899	84	3.0682	84	8.37509	84	4.18602
85	3.11378	85	3.07835	85	6.10161	85	4.12287
86	3.24623	86	3.48536	86	5.89075	86	4.17601
87	3.24718	87	3.02611	87	6.35284	87	3.82483
88	3.21014	88	2.95568	88	6.61137	88	4.3684
89	3.69836	89	3.0039	89	6.4693	89	3.98164
90	3.6282	90	3.07774	90	6.76045	90	3.82774
91	3.65166	91	2.94985	91	6.29548	91	3.97782
92	3.5771	92	3.13912	92	5.89507	92	3.87258
93	3.54131	93	2.98653	93	6.99462	93	4.00501
94	3.4698	94	3.34099	94	7.76452	94	4.03945
95	3.6362	95	3.11698	95	7.5623	95	7.19697
96	3.39625	96	3.22279	96	6.62622	96	6.91895
97	3.57458	97	3.0118	97	6.44776	97	3.79143
98	3.65802	98	3.38353	98	6.51702	98	3.90386
99	3.20495	99	3.01141	99	6.42709	99	3.95258
100	3.72191	100	3.05964	100	6.8837	100	3.97063
101	3.46529	101	2.98667	101	7.29472	101	6.92147
102	3.46864	102	2.98726	102	6.18515	102	3.92874
103	3.86391	103	3.47812	103	6.57309	103	3.86898
104	3.5751	104	3.33771	104	6.10575	104	4.05641
105	3.62145	105	3.23178	105	6.42461	105	3.90743
106	3.43162	106	3.02992	106	6.35503	106	5.25025
107	3.63624	107	3.15805	107	6.48947	107	5.22602
108	3.42808	108	3.37123	108	6.27541	108	5.89647
109	3.66246	109	3.47878	109	6.44911	109	5.28636
110	3.34957	110	3.39526	110	6.11103	110	5.67092
111	3.06173	111	3.02279	111	7.03529	111	6.99417
112	3.60419	112	3.21149	112	6.5728	112	7.33044
113	3.50696	113	3.37724	113	8.70115	113	7.62332
114	3.42783	114	3.0479	114	6.50552	114	8.09368
115	3.25718	115	3.05888	115	7.60627	115	5.89752
116	3.41037	116	3.26044	116	6.57159	116	6.34508
117	3.59022	117	3.32764	117	6.49463	117	4.95269
118	3.23825	118	3.19404	118	8.1821	118	9.41524
119	3.38901	119	3.10078	119	8.1426	119	8.90794
120	3.35909	120	3.10025	120	6.52633	120	8.17069
121	3.3308	121	3.05895	121	6.82516	121	8.51149
122	3.70698	122	3.17218	122	6.61191	122	9.46555
123	3.13262	123	3.15326	123	8.4294	123	8.96235
124	3.44787	124	3.22237	124	8.19973	124	7.73832
125	3.47822	125	3.19032	125	7.66338	125	8.31875
126	3.4068	126	3.01364	126	7.81603	126	6.53121
127	3.31985	127	3.49349	127	6.847	127	5.94581
128	3.07223	128	3.30975	128	7.47559	128	6.35769
129	3.26232	129	3.06056	129	9.13699	129	6.24874
130	3.48487	130	3.14318	130	8.72178	130	5.85806
131	3.41173	131	3.54002	131	6.18279	131	6.74885
132	3.39094	132	3.0626	132	7.33251	132	6.1581
133	3.8742	133	3.09316	133	6.59033	133	6.60748
134	3.44234	134	3.03453	134	9.47249	134	5.99054
135	3.52568	135	3.28657	135	5.86	135	6.88087
136	3.61741	136	3.66684	136	7.29449	136	9.31211
137	3.47629	137	2.91414	137	6.11772	137	9.31625
138	3.22751	138	3.28469	138	7.6935	138	9.02794
139	3.29719	139	3.66966	139	7.03179	139	10.1374
140	3.44212	140	3.04237	140	6.04528	140	9.93972
141	3.67993	141	2.9737	141	7.91022	141	7.76635
142	3.76167	142	3.65775	142	7.76235	142	7.02363
143	3.44982	143	3.17596	143	6.65465	143	8.7165
144	3.284	144	3.30171	144	7.945	144	6.90425
145	3.3455	145	3.53299	145	9.01098	145	7.85479
146	3.13065	146	3.26291	146	6.77936	146	8.37835
147	3.10984	147	3.16403	147	7.27306	147	7.61859
148	3.21569	148	3.11412	148	7.92804	148	7.87773
149	3.64486	149	3.65318	149	6.43043	149	6.03533
150	3.33871	150	3.21794	150	8.09987	150	7.45769
151	3.23646	151	3.30224	151	8.49169	151	7.5375
152	3.6411	152	3.24246	152	8.80573	152	6.67013
153	3.43952	153	3.09697	153	9.0417	153	8.49314
154	3.78807	154	3.12566	154	7.019	154	6.64608
155	3.35337	155	3.24877	155	6.55749	155	4.92905
156	3.14448	156	3.25752	156	7.12891	156	5.96654
157	3.24003	157	3.11615	157	6.86203	157	7.71075
158	3.34133	158	3.71897	158	6.87998	158	8.25099
159	3.28553	159	3.01691	159	8.1128	159	7.14312
160	3.42701	160	2.88403	160	7.83107	160	7.26214
161	3.46131	161	3.15298	161	7.37484	161	6.8732
162	3.3529	162	3.43786	162	6.30623	162	7.54478
163	3.21461	163	3.10133	163	6.75965	163	9.39026
164	3.35132	164	2.97785	164	8.43759	164	7.43176
165	3.53156	165	3.74272	165	6.80925	165	7.60875
166	3.44504	166	3.57389	166	6.596	166	7.01773
167	3.27427	167	3.51448	167	6.44621	167	7.86219
168	3.27863	168	3.30019	168	9.60349	168	8.17337
169	3.77874	169	3.02965	169	8.34531	169	7.86641
170	4.23735	170	2.89986	170	10.6887	170	7.64839
171	5.24126	171	3.07971	171	6.62617	171	7.08121
172	3.93225	172	3.07598	172	6.29416	172	6.61787
173	3.59136	173	3.01369	173	6.79569	173	7.72153
174	3.60265	174	3.07865	174	6.56249	174	6.3191
175	3.73928	175	3.02174	175	6.55474	175	5.51148
176	3.77318	176	3.07731	176	7.3739	176	4.97494
177	3.38121	177	3.13172	177	6.59333	177	5.83172
178	3.45169	178	3.01144	178	6.41838	178	5.34815
179	3.2562	179	3.28285	179	6.32652	179	9.95041
180	3.20847	180	3.24844	180	6.32122	180	7.09683
181	3.57305	181	3.15058	181	6.44841	181	8.26904
182	3.49432	182	3.06001	182	7.37031	182	9.67541
183	3.6739	183	2.94226	183	7.15967	183	8.31465
184	3.36682	184	3.12734	184	6.39914	184	8.21593
185	3.5875	185	3.03538	185	7.08725	185	5.0304
186	3.31727	186	3.29568	186	6.5738	186	7.68543
187	3.4853	187	3.32658	187	6.1956	187	6.73788
188	3.31304	188	3.13641	188	5.94259	188	6.61202
189	3.55076	189	3.03564	189	7.18078	189	7.10177
190	4.88941	190	3.15571	190	5.74921	190	6.70086
191	6.09473	191	3.11331	191	6.35859	191	6.66901
192	5.89375	192	3.13094	192	6.39649	192	6.50096
193	5.30767	193	3.06057	193	6.63092	193	7.08316
194	5.39591	194	3.12672	194	6.6635	194	6.79609
195	5.93308	195	3.02496	195	6.23131	195	7.30493
196	5.56598	196	3.17484	196	6.07764	196	6.59243
197	4.87761	197	3.10483	197	6.64285	197	6.99501
198	5.5359	198	3.2802	198	6.09509	198	6.89267
199	4.7345	199	3.30962	199	6.65754	199	7.33955
200	5.16008	200	3.59859	200	6.63461	200	6.99106
201	5.38602	201	3.23307	201	7.00058	201	6.23277
202	5.23924	202	2.94908	202	6.21338	202	6.55667
203	5.06453	203	2.83121	203	6.20215	203	6.69865
204	4.98154	204	2.95839	204	6.04624	204	6.79812
205	3.90178	205	2.91215	205	5.87924	205	6.69861
206	5.18924	206	3.09134	206	5.86164	206	7.02234
207	3.59924	207	3.14457	207	6.01251	207	6.07809
208	3.69763	208	3.00531	208	6.83133	208	6.25508
209	3.70285	209	3.21695	209	6.22699	209	5.83046
210	3.49654	210	3.19563	210	7.21933	210	7.45178
211	3.61989	211	3.06003	211	6.26757	211	7.22403
212	3.44153	212	2.96594	212	5.5968	212	7.23209
213	3.58306	213	3.05353	213	6.38083	213	7.53659
214	3.5209	214	3.0869	214	6.56183	214	7.74413
215	3.57666	215	3.03973	215	6.38381	215	6.32592
216	3.69911	216	3.22897	216	6.36759	216	6.40335
217	3.40641	217	3.02626	217	6.53385	217	7.1503
218	3.74589	218	3.09615	218	6.56793	218	7.24469
219	3.42391	219	3.12285	219	6.48177	219	7.30676
220	3.4257	220	3.05987	220	6.39857	220	6.32266
221	3.3434	221	3.06831	221	6.78494	221	7.30424
222	3.38526	222	3.17885	222	7.07977	222	7.70539
223	3.36871	223	3.02037	223	6.09244	223	7.45728
224	3.39914	224	3.12642	224	6.43244	224	7.07203
225	3.69274	225	2.94141	225	6.40484	225	6.33877
226	3.67615	226	2.95419	226	5.93385	226	6.72426
227	3.30492	227	3.06571	227	6.42498	227	6.74482
228	3.75323	228	3.08753	228	6.59875	228	6.17852
229	3.82529	229	3.37175	229	6.2593	229	6.90111
230	3.23856	230	3.18887	230	7.39222	230	6.45765
231	3.73193	231	3.1061	231	7.37624	231	5.77534
232	3.72542	232	3.04369	232	7.36714	232	6.28356
233	3.52426	233	3.06314	233	6.54857	233	6.51925
234	3.511	234	2.88327	234	6.6781	234	6.19473
235	3.78092	235	3.1954	235	6.05586	235	6.30427
236	3.70866	236	3.07769	236	5.92755	236	6.81759
237	3.0894	237	3.32295	237	6.93792	237	6.68498
238	3.23388	238	3.54005	238	6.66059	238	6.06647
239	3.5884	239	3.10269	239	7.07164	239	6.76036
240	3.8201	240	3.08888	240	6.66225	240	6.62143
241	3.3383	241	3.01035	241	7.42422	241	6.47497
242	3.8324	242	3.46111	242	7.30513	242	6.12989
243	3.65094	243	3.17694	243	6.74498	243	5.96392
244	3.34132	244	3.09367	244	7.01659	244	6.49598
245	3.97696	245	2.99828	245	6.58546	245	6.26386
246	3.38439	246	2.9765	246	6.71695	246	6.36905
247	3.85551	247	2.98327	247	7.39245	247	6.46478
248	3.4918	248	3.38262	248	7.44175	248	6.53472
249	3.2992	249	3.44052	249	6.5083	249	7.04599
250	3.15009	250	3.3046	250	5.94077	250	6.63142
251	3.74012	251	3.24336	251	7.46684	251	6.25026
252	3.35047	252	3.1043	252	6.7261	252	6.19693
253	3.54965	253	3.46706	253	7.00807	253	6.76405
254	3.30209	254	3.21977	254	6.33533	254	7.20192
255	3.89788	255	2.96315	255	7.23851	255	5.98904
256	3.56599	256	3.22475	256	8.34807	256	5.76871
257	3.46975	257	3.1946	257	7.63705	257	6.66127
258	4.0368	258	3.02801	258	6.85774	258	6.49191
259	3.58011	259	3.42514	259	7.03158	259	5.9626
260	3.88316	260	3.10168	260	7.38577	260	6.83503
261	3.19115	261	3.61403	261	6.51779	261	6.34575
262	3.80683	262	2.94965	262	6.5564	262	6.17675
263	3.87741	263	3.18259	263	6.29086	263	6.06365
264	3.46864	264	3.61749	264	7.0193	264	6.60978
265	3.33926	265	3.21774	265	6.98702	265	6.68491
266	3.47426	266	4.03316	266	7.41736	266	6.59787
267	3.24448	267	2.95802	267	6.15161	267	6.33875
268	3.91854	268	3.03403	268	8.95571	268	7.0262
269	3.24383	269	2.98218	269	6.8083	269	6.1682
270	3.31797	270	3.36054	270	7.50811	270	6.12356
271	3.14276	271	3.10961	271	6.27525	271	5.80654
272	3.47039	272	3.10917	272	6.33049	272	6.12859
273	3.57124	273	3.19184	273	7.0872	273	6.88747
274	3.6899	274	3.40834	274	7.10712	274	6.12684
275	3.75651	275	3.06654	275	6.89345	275	6.95098
276	3.16798	276	3.02614	276	6.28874	276	6.79318
277	3.07495	277	3.13983	277	6.29248	277	6.47516
278	3.03599	278	3.26107	278	6.80468	278	6.64938
279	3.16794	279	3.24482	279	6.96606	279	6.41597
280	4.20769	280	2.97009	280	6.19922	280	5.79841
281	3.87338	281	3.02481	281	6.87555	281	6.46242
282	3.85464	282	3.19114	282	6.8869	282	6.40489
283	3.67062	283	3.09563	283	6.35575	283	6.1528
284	5.27911	284	2.95418	284	6.01141	284	5.66525
285	3.76191	285	3.21933	285	6.66897	285	6.86505
286	3.8454	286	3.00488	286	6.96461	286	6.23683
287	3.63338	287	3.20673	287	6.66637	287	6.3647
288	3.68413	288	2.99835	288	6.23573	288	6.67546
289	3.17647	289	3.05179	289	6.19195	289	6.44022
290	3.46106	290	3.5479	290	7.54576	290	5.97735
291	3.23522	291	3.23214	291	7.46289	291	6.03172
292	3.21255	292	3.15979	292	6.50313	292	6.2508
293	3.76115	293	3.01248	293	7.12207	293	5.7823
294	3.55817	294	3.17935	294	6.86283	294	6.31225
295	3.67268	295	2.98655	295	7.84983	295	6.95431
296	4.18751	296	3.24981	296	7.37905	296	7.17128
297	3.67235	297	3.51421	297	5.87773	297	7.27675
298	3.77877	298	3.23153	298	6.35619	298	7.17414
299	4.02737	299	3.5206	299	6.12563	299	6.8527
300	3.53513	300	3.42242	300	7.06295	300	6.77232
301	3.81361	301	3.71435	301	6.51711	301	7.3522
302	3.71352	302	3.10228	302	6.60919	302	5.59329
303	3.27633	303	3.27411	303	6.54481	303	6.65214
304	3.632	304	3.12268	304	5.91398	304	7.09522
305	3.48902	305	3.72991	305	6.08382	305	7.29082
306	3.79159	306	3.2769	306	6.36727	306	7.44954
307	3.65099	307	3.52391	307	6.37716	307	9.6697
308	3.78139	308	3.17159	308	6.54005	308	9.85717
309	3.93545	309	3.56157	309	6.70507	309	10.0944
310	3.75257	310	3.40141	310	5.9091	310	9.98071
311	3.78944	311	3.643	311	6.44298	311	10.3633
312	3.47878	312	3.22146	312	6.56447	312	9.48257
313	3.57824	313	3.13646	313	6.51139	313	9.88792
314	3.6897	314	3.51312	314	6.18714	314	6.44161
315	3.75361	315	3.46287	315	6.13889	315	6.37423
316	3.7976	316	3.42301	316	6.4507	316	5.85585
317	3.50194	317	3.20643	317	6.3472	317	6.20555
318	3.93718	318	3.34531	318	6.88271	318	6.48889
319	3.68598	319	3.27933	319	6.58404	319	6.13283
320	3.79567	320	3.79745	320	6.63356	320	6.91715
321	3.64805	321	3.28452	321	7.7254	321	6.27887
322	3.39705	322	3.39734	322	7.3855	322	6.53219
323	3.61846	323	3.48124	323	6.24367	323	6.98636
324	3.77544	324	3.47283	324	7.25417	324	6.75668
325	3.89091	325	3.38679	325	6.44346	325	6.91719
326	3.56043	326	3.73102	326	7.2662	326	7.05119
327	3.87915	327	3.58065	327	6.65701	327	5.96964
328	3.70726	328	3.2534	328	6.41554	328	6.27493
329	3.71871	329	3.34809	329	6.34499	329	6.6478
330	3.74639	330	3.47764	330	6.24239	330	6.87764
331	3.75013	331	3.41192	331	5.80261	331	6.17729
332	3.86403	332	3.71313	332	6.84684	332	7.12332
333	3.93828	333	3.14347	333	6.72855	333	6.35327
334	5.45926	334	3.33549	334	6.66549	334	6.93643
335	5.79841	335	3.39238	335	6.84617	335	6.50855
336	5.80396	336	3.464	336	6.61847	336	5.84973
337	5.85812	337	3.39777	337	7.36713	337	5.56798
338	6.24311	338	3.56241	338	7.40888	338	6.43539
339	5.73316	339	3.56081	339	7.51003	339	6.82002
340	3.75404	340	3.58286	340	6.55015	340	6.81654
341	3.93247	341	3.09406	341	6.62253	341	6.58776
342	3.97981	342	3.1634	342	6.01549	342	6.53006
343	3.94629	343	3.2285	343	6.3369	343	6.98832
344	3.76761	344	3.28191	344	6.66402	344	5.77926
345	3.69104	345	3.35564	345	6.45018	345	7.66841
346	3.78271	346	3.12223	346	6.303	346	7.66423
347	5.25039	347	3.51925	347	7.45117	347	5.96741
348	3.80841	348	3.61349	348	8.00844	348	6.22929
349	3.74708	349	3.20758	349	6.92491	349	7.32661
350	3.74966	350	3.33568	350	6.57437	350	7.14827
351	3.70656	351	3.14057	351	7.37022	351	6.29554
352	5.05092	352	3.38137	352	6.71021	352	5.81432
353	3.70578	353	3.45654	353	7.07839	353	6.85724
354	3.81755	354	3.29963	354	6.26779	354	6.9119
355	3.59422	355	3.63913	355	6.5807	355	6.85248
356	3.37461	356	3.59282	356	6.47796	356	6.53537
357	3.40513	357	3.41373	357	6.49046	357	6.86352
358	3.39729	358	3.27929	358	5.99753	358	6.73627
359	3.84808	359	3.31033	359	6.28409	359	6.95693
360	3.77908	360	3.28987	360	6.74686	360	6.27069
361	3.92418	361	3.60527	361	6.30862	361	6.5838
362	3.44772	362	3.1206	362	6.19777	362	5.89045
363	5.70943	363	3.13733	363	7.99049	363	6.42427
364	5.98279	364	3.44144	364	6.70505	364	6.45713
365	4.25812	365	3.58533	365	6.69237	365	6.31696
366	3.38628	366	3.59089	366	6.58443	366	6.82448
367	3.26987	367	3.52531	367	6.46329	367	5.7023
368	4.40984	368	3.37507	368	6.37175	368	7.18405
369	3.31399	369	3.19189	369	5.89276	369	6.77892
370	3.86197	370	3.49752	370	6.20825	370	7.07587
371	3.76325	371	3.15086	371	6.58221	371	6.99805
372	3.07532	372	3.10074	372	6.57114	372	7.19629
373	3.89786	373	3.73802	373	5.8677	373	7.00628
374	3.44565	374	3.3104	374	6.49145	374	6.95801
375	3.65534	375	3.73336	375	7.30431	375	6.15542
376	3.97905	376	3.08919	376	7.37316	376	6.81476
377	3.40121	377	3.3161	377	6.24899	377	6.43449
378	3.59071	378	3.81371	378	6.47108	378	6.76371
379	3.56697	379	3.66119	379	7.24227	379	6.46395
380	4.12009	380	3.77753	380	7.36005	380	6.46299
381	3.77513	381	3.61483	381	7.16752	381	6.64732
382	3.55783	382	3.75752	382	7.70579	382	6.50957
383	3.59563	383	3.45324	383	6.85466	383	7.95206
384	3.61197	384	3.68088	384	6.54961	384	5.925
385	3.33207	385	3.42839	385	8.40273	385	7.17208
386	3.65422	386	3.66756	386	6.80233	386	6.5724
387	3.71005	387	3.76004	387	6.9495	387	6.57422
388	3.54525	388	3.71334	388	7.69567	388	6.36599
389	3.6959	389	3.58681	389	10.8307	389	5.87381
390	3.82552	390	3.47531	390	9.5584	390	6.25283
391	3.55422	391	3.33815	391	10.161	391	6.88359
392	3.84103	392	4.09494	392	9.91297	392	6.23146
393	3.74834	393	3.78289	393	10.0039	393	7.07572
394	3.38258	394	3.59433	394	10.1799	394	6.61428
395	3.62915	395	3.44738	395	9.14649	395	7.03112
396	3.74483	396	3.66437	396	9.68664	396	6.58977
397	3.8703	397	3.32747	397	9.43941	397	6.81127
398	3.75401	398	3.85651	398	10.2305	398	6.02629
399	3.51485	399	3.56817	399	9.63837	399	6.95161
400	3.90176	400	3.29376	400	10.0268	400	6.85067
401	3.63376	401	3.81226	401	9.1947	401	7.6393
402	3.39784	402	3.29396	402	9.59409	402	6.05585
403	3.67706	403	3.29999	403	8.51589	403	7.15738
404	4.07077	404	3.65788	404	8.92905	404	6.61569
405	3.76758	405	3.76663	405	9.66315	405	7.57005
406	3.70335	406	3.48407	406	9.94359	406	7.06484
407	3.72848	407	3.71223	407	10.1425	407	6.5833
408	3.76204	408	3.8866	408	9.44647	408	7.03323
409	3.54498	409	3.61548	409	9.81759	409	7.16746
410	3.75444	410	3.82159	410	9.26639	410	6.2598
411	3.59392	411	3.59434	411	10.2392	411	6.42019
412	3.48911	412	3.67226	412	9.04834	412	8.64946
413	3.83062	413	3.79897	413	10.0134	413	7.50712
414	3.84793	414	3.63242	414	8.58383	414	6.31129
415	3.3304	415	3.79401	415	10.4875	415	6.31625
416	3.51648	416	3.60836	416	10.2544	416	6.48246
417	3.7589	417	3.65497	417	8.88147	417	6.89767
418	3.88571	418	3.37918	418	10.588	418	6.92524
419	3.88671	419	3.40883	419	10.6789	419	6.85403
420	4.03494	420	3.55053	420	9.80071	420	5.80703
421	3.74178	421	3.90623	421	10.4333	421	6.70518
422	3.90357	422	3.41512	422	9.95886	422	6.91045
423	4.04275	423	3.68113	423	10.2006	423	6.03628
424	4.06597	424	3.52355	424	9.68201	424	6.74229
425	3.93668	425	3.19564	425	8.82662	425	7.22451
426	3.99545	426	3.32812	426	10.6405	426	7.82804
427	3.53759	427	3.77907	427	7.11313	427	7.94828
428	3.68598	428	3.6054	428	7.34239	428	6.58476
429	3.49383	429	3.49802	429	8.39849	429	6.70844
430	3.75645	430	3.82703	430	9.50793	430	6.97201
431	3.90994	431	3.59895	431	8.89052	431	6.14626
432	3.69858	432	3.64937	432	9.21788	432	7.28099
433	3.69414	433	3.86621	433	9.58686	433	6.76577
434	3.48824	434	3.65327	434	8.93726	434	7.8077
435	3.63302	435	3.74212	435	10.2433	435	6.15901
436	3.59536	436	3.67096	436	9.99005	436	5.95081
437	3.27344	437	3.77384	437	9.33082	437	6.59705
438	3.08491	438	3.35356	438	8.81111	438	7.41808
439	3.64325	439	3.82339	439	10.6622	439	7.00016
440	3.23774	440	3.76987	440	10.5189	440	6.0922
441	3.13655	441	3.81182	441	9.80149	441	6.1944
442	3.21385	442	3.80868	442	10.4189	442	7.29198
443	3.0266	443	3.88195	443	8.98705	443	7.68114
444	3.70513	444	3.69656	444	10.3064	444	6.98468
445	3.91109	445	3.86661	445	9.25747	445	6.70092
446	3.62173	446	3.8006	446	8.90979	446	6.59209
447	3.324	447	3.90834	447	9.34058	447	6.61407
448	3.38177	448	3.85625	448	10.4658	448	6.49363
449	3.44097	449	3.79337	449	9.64016	449	6.32965
450	3.29269	450	3.64228	450	9.93316	450	6.71204
451	3.31005	451	3.82491	451	8.74398	451	7.55418
452	3.84996	452	3.73056	452	8.28759	452	6.86009
453	3.12784	453	3.78553	453	9.60155	453	6.61116
454	3.00681	454	3.83544	454	9.25213	454	6.41759
455	3.51345	455	3.69888	455	11.0215	455	6.41508
456	3.82488	456	4.00642	456	10.4463	456	6.73693
457	5.17805	457	3.8227	457	9.4616	457	6.8795
458	3.58592	458	3.80527	458	9.81624	458	6.48312
459	3.99614	459	3.68784	459	9.51877	459	7.24511
460	4.10574	460	3.82974	460	10.3283	460	6.55707
461	3.90433	461	3.89106	461	10.2006	461	6.48823
462	5.35224	462	3.81378	462	10.261	462	7.00455
463	5.87698	463	3.74901	463	10.1911	463	6.24689
464	5.49255	464	3.91867	464	6.82847	464	7.22217
465	5.76766	465	3.61351	465	10.5542	465	7.31722
466	5.97004	466	3.83346	466	10.3375	466	6.73916
467	6.22978	467	3.978	467	10.8772	467	6.8382
468	4.67421	468	4.03402	468	10.0146	468	6.3069
469	4.03299	469	3.82999	469	10.6437	469	6.50318
470	3.29858	470	3.78378	470	10.8129	470	6.29005
471	3.81139	471	3.07408	471	10.0964	471	6.71799
472	3.86952	472	3.84306	472	9.05735	472	6.58341
473	3.2651	473	3.91663	473	10.0864	473	6.15827
474	3.57107	474	3.66317	474	10.6764	474	6.6448
475	3.55388	475	3.75624	475	10.8581	475	6.76899
476	3.67545	476	3.80939	476	11.2491	476	7.00184
477	3.74215	477	3.61775	477	10.803	477	6.87401
478	3.5111	478	3.65597	478	9.94973	478	6.26782
479	3.6444	479	3.81792	479	10.202	479	7.18669
480	4.0103	480	3.48628	480	10.4046	480	6.38912
481	3.75125	481	3.49027	481	10.1403	481	7.1415
482	3.54835	482	3.69679	482	10.5524	482	7.93464
483	3.85471	483	3.92612	483	10.2217	483	6.49886
484	3.28615	484	3.62506	484	10.5776	484	6.66264
485	3.65462	485	3.15378	485	10.2056	485	6.87323
486	3.76362	486	3.44598	486	10.0934	486	7.19313
487	3.94897	487	4.06612	487	11.1425	487	7.47988
488	3.52631	488	3.82019	488	10.3764	488	7.61684
489	3.81647	489	3.68217	489	10.3583	489	8.13718
490	3.55836	490	3.58068	490	9.0496	490	6.93347
491	3.89188	491	3.70728	491	9.93953	491	7.03375
492	3.60708	492	3.63079	492	9.40428	492	6.11848
493	3.68184	493	3.58451	493	9.77857	493	6.22243
494	3.62875	494	3.38735	494	9.9543	494	6.61226
495	3.69922	495	3.63787	495	10.2599	495	8.1616
496	3.65217	496	3.51156	496	10.6297	496	7.86772
497	3.29217	497	3.95265	497	9.28847	497	7.20245
498	3.40322	498	3.55869	498	9.59494	498	8.83835
499	4.12269	499	3.7412	499	10.0621	499	7.16452
500	4.15843	500	3.80602	500	10.3169	500	9.02566
501	3.86559	501	3.77303	501	9.87258	501	8.6524
502	3.96845	502	3.95154	502	10.3361	502	6.97752
503	3.33739	503	3.62406	503	9.41454	503	9.81274
504	3.25326	504	3.85788	504	10.352	504	8.57585
505	3.33393	505	3.69157	505	10.2296	505	6.39613
506	3.49816	506	3.53936	506	9.18389	506	8.63877
507	3.82441	507	3.55297	507	9.17636	507	7.15265
508	3.70174	508	3.71362	508	9.88798	508	9.22277
509	3.6163	509	3.88348	509	9.25209	509	9.54858
510	4.09849	510	3.78165	510	8.96274	510	10.0965
511	4.12032	511	3.59008	511	9.83943	511	10.5579
512	4.44301	512	3.64085	512	9.73138	512	8.42946
513	3.86271	513	3.98312	513	10.2935	513	6.01113
514	3.96324	514	3.82123	514	10.0408	514	8.47079
515	5.12974	515	3.85198	515	10.3825	515	10.4541
516	3.65859	516	3.66245	516	8.91857	516	10.3976
517	3.50676	517	3.88751	517	10.036	517	9.58249
518	4.01328	518	3.58615	518	10.0004	518	9.55964
519	4.68433	519	3.77328	519	10.5097	519	9.41543
520	4.33468	520	3.64949	520	9.34978	520	9.4858
521	6.13016	521	3.57481	521	10.1681	521	9.12111
522	3.92941	522	3.83343	522	9.60194	522	8.79355
523	3.98943	523	3.32553	523	9.72131	523	9.15156
524	3.63583	524	3.65065	524	10.2458	524	8.56801
525	4.2606	525	3.36496	525	8.97512	525	9.78436
526	3.53073	526	3.64432	526	9.9933	526	9.80593
527	3.65192	527	3.7877	527	10.0417	527	10.1643
528	3.30368	528	3.72908	528	9.96879	528	9.87079
529	4.12945	529	3.76466	529	10.6071	529	9.91208
530	3.45994	530	3.21053	530	10.3139	530	9.34156
531	3.34919	531	3.45924	531	9.19997	531	8.52845
532	3.52347	532	3.52787	532	10.6129	532	8.97502
533	3.5937	533	3.44786	533	10.1019	533	10.2681
534	3.58626	534	3.71366	534	10.4696	534	9.51332
535	3.54066	535	3.83116	535	8.7394	535	8.94631
536	3.68898	536	3.66195	536	8.97261	536	10.8855
537	3.82852	537	3.70979	537	9.83046	537	10.1505
538	3.40795	538	3.92951	538	9.3224	538	9.34653
539	3.75437	539	3.39142	539	9.84864	539	9.09565
540	5.99779	540	3.57784	540	9.20486	540	8.75861
541	5.08337	541	3.7727	541	9.71409	541	7.59011
542	6.10231	542	3.64847	542	9.63417	542	6.76144
543	6.06924	543	3.10462	543	9.56691	543	6.98267
544	5.94369	544	3.47549	544	10.2371	544	6.202
545	6.34173	545	3.71262	545	9.57001	545	6.55148
546	6.53941	546	3.42518	546	9.92114	546	8.44376
547	6.09963	547	3.86238	547	9.72414	547	6.93959
548	6.10326	548	3.68814	548	9.44843	548	8.74491
549	6.19267	549	3.60496	549	9.01671	549	7.58535
550	5.57761	550	3.62203	550	9.25586	550	6.73638
551	6.1551	551	3.523	551	9.59013	551	9.36327
552	6.092	552	3.52026	552	9.39571	552	9.32121
553	5.88653	553	3.77111	553	13.0988	553	9.962
554	5.65613	554	3.67213	554	8.97456	554	7.40932
555	5.94715	555	3.68385	555	9.95018	555	7.49662
556	5.99253	556	3.84981	556	8.85344	556	7.97962
557	5.67717	557	3.70751	557	9.33007	557	9.70597
558	5.90739	558	3.8749	558	8.49924	558	10.1917
559	5.87999	559	3.87274	559	8.99956	559	7.87779
560	6.44093	560	3.84928	560	8.63437	560	7.53006
561	5.89697	561	3.40135	561	9.75462	561	8.99447
562	5.80681	562	3.83492	562	9.75832	562	9.34893
563	5.60657	563	3.91655	563	8.81443	563	10.5771
564	5.91297	564	3.65589	564	8.73664	564	9.4531
565	5.86906	565	3.7596	565	8.50538	565	7.82644
566	6.22315	566	3.48916	566	8.90293	566	8.47935
567	5.18217	567	3.50639	567	9.67014	567	8.37621
568	5.47358	568	3.74674	568	7.79583	568	10.2487
569	5.39448	569	3.60941	569	8.74025	569	9.51657
570	5.12321	570	3.77859	570	8.98678	570	8.29051
571	5.36806	571	3.6264	571	9.03221	571	9.48596
572	5.88976	572	3.68936	572	8.95723	572	8.63744
573	5.13916	573	4.02355	573	9.23296	573	8.25807
574	5.77422	574	3.94469	574	9.03362	574	8.80964
575	5.51887	575	3.74955	575	9.67358	575	9.32331
576	5.48495	576	3.52564	576	9.51332	576	9.18187
577	5.43509	577	3.69427	577	9.2881	577	9.78037
578	5.77148	578	3.50404	578	8.83174	578	10.1285
579	3.34738	579	3.59155	579	9.35324	579	8.36998
580	3.8799	580	3.26822	580	9.21793	580	8.96041
581	3.77166	581	3.70224	581	9.49768	581	8.29033
582	3.77134	582	3.61525	582	9.26057	582	8.33705
583	3.95051	583	3.80424	583	9.06806	583	7.80066
584	3.92646	584	3.82804	584	9.21812	584	6.38091
585	3.79919	585	3.74802	585	9.03922	585	6.94542
586	3.63858	586	3.68824	586	9.99967	586	7.79542
587	3.63021	587	3.7654	587	10.1441	587	7.94047
588	3.73066	588	3.86529	588	9.68246	588	6.91334
589	3.76385	589	3.88271	589	9.39275	589	8.46032
590	3.69561	590	3.24974	590	9.69022	590	8.78623
591	3.79031	591	3.76935	591	9.2345	591	7.64936
592	3.70544	592	3.79542	592	9.49302	592	7.247
593	4.0476	593	3.51721	593	9.39727	593	6.63292
594	3.87216	594	3.61195	594	9.46009	594	6.71734
595	3.75653	595	3.16619	595	9.03795	595	7.11795
596	3.82108	596	3.83055	596	10.7905	596	6.1123
597	3.7315	597	3.50117	597	10.3825	597	6.66093
598	6.23731	598	3.78089	598	9.87605	598	7.37667
599	6.26825	599	3.24939	599	10.2343	599	5.8289
600	6.21716	600	3.37494	600	9.68494	600	6.61585
601	5.52855	601	3.76363	601	10.0799	601	6.62871
602	3.84759	602	3.30948	602	9.60583	602	6.69387
603	3.92273	603	3.76849	603	9.07592	603	5.92617
604	3.78261	604	3.44894	604	10.3163	604	7.65458
605	3.78918	605	3.82545	605	9.89553	605	6.83028
606	3.82934	606	4.0335	606	8.80378	606	8.03316
607	3.28848	607	3.70502	607	9.6455	607	7.12184
608	3.77425	608	3.78095	608	9.45353	608	6.60854
609	3.65626	609	3.82656	609	10.2012	609	6.61248
610	3.27358	610	4.09047	610	9.97554	610	6.72249
611	3.68687	611	3.84654	611	8.94334	611	7.81945
612	3.57335	612	3.8583	612	10.7953	612	6.7971
613	4.53655	613	4.11941	613	10.3028	613	6.4307
614	3.65478	614	3.79653	614	9.58684	614	7.23672
615	4.21899	615	3.80136	615	9.77165	615	6.66899
616	3.64152	616	3.81671	616	9.5912	616	6.2467
617	3.69312	617	3.94281	617	9.72061	617	7.64495
618	3.48161	618	3.88785	618	9.31557	618	9.23712
619	3.52898	619	3.84853	619	9.58319	619	6.62792
620	3.84146	620	3.82151	620	9.50603	620	7.3613
621	3.18128	621	4.01157	621	9.97836	621	6.60078
622	3.44051	622	3.90019	622	11.1496	622	6.51903
623	4.8932	623	4.05143	623	10.0766	623	8.97465
624	3.87452	624	4.15707	624	9.88915	624	6.68084
625	3.76494	625	3.99817	625	9.71427	625	7.43451
626	4.49663	626	4.12897	626	10.5696	626	6.93201
627	4.40804	627	3.69894	627	9.27389	627	6.87718
628	3.25354	628	3.88651	628	9.4861	628	6.76748
629	4.26408	629	3.73996	629	9.93199	629	7.06429
630	4.48583	630	3.88699	630	10.143	630	6.6345
631	3.69348	631	3.77842	631	9.92661	631	6.3573
632	3.70861	632	3.7576	632	9.06573	632	6.53693
633	3.69469	633	3.60936	633	10.0977	633	8.00158
634	2.96772	634	3.81979	634	9.78793	634	8.51715
635	4.73202	635	3.60665	635	9.87035	635	8.69984
636	4.24048	636	4.34252	636	9.77238	636	9.56151
637	4.16365	637	3.5077	637	9.42301	637	10.1446
638	3.46522	638	3.49187	638	9.8951	638	6.23483
639	3.81111	639	3.57619	639	9.86237	639	8.77231
640	3.79893	640	3.63843	640	9.85595	640	7.32942
641	4.61705	641	3.7676	641	10.3464	641	6.38713
642	4.21219	642	3.38735	642	9.24999	642	6.81004
643	4.17113	643	3.26164	643	10.0333	643	6.21855
644	5.76767	644	3.81029	644	10.1009	644	6.72381
645	4.58889	645	3.98519	645	9.27077	645	6.09481
646	3.72197	646	3.67955	646	10.4247	646	6.34912
647	4.62618	647	3.64384	647	9.56024	647	6.34025
648	4.65914	648	3.58335	648	9.67216	648	6.27318
649	4.48467	649	3.42238	649	9.9119	649	6.58764
650	5.06738	650	3.16113	650	10.2107	650	6.77342
651	3.47288	651	3.14492	651	9.80573	651	8.27342
652	3.5209	652	3.07808	652	10.2231	652	6.12277
653	4.81872	653	3.67371	653	10.0593	653	6.84062
654	3.46281	654	3.49189	654	10.1357	654	6.29987
655	3.15753	655	3.36305	655	9.58696	655	7.63004
656	3.44753	656	3.12533	656	8.7111	656	6.25479
657	3.34474	657	3.53531	657	8.71052	657	7.81931
658	3.06611	658	3.28442	658	9.88996	658	7.47166
659	3.20887	659	3.31722	659	8.43419	659	6.6435
660	3.20638	660	3.03183	660	8.87748	660	6.41323
661	3.48707	661	3.32997	661	9.83223	661	6.79383
662	3.37913	662	3.77668	662	10.3081	662	6.57793
663	3.69623	663	3.68269	663	9.48432	663	5.4248
664	5.65722	664	3.66882	664	8.90731	664	9.99415
665	4.73575	665	3.75438	665	8.21199	665	9.38978
666	4.91059	666	3.64292	666	8.77303	666	9.35087
667	5.18985	667	3.30027	667	9.91328	667	8.32513
668	6.03889	668	3.51856	668	9.77681	668	8.60657
669	5.22316	669	3.33007	669	10.3755	669	9.54536
670	5.45549	670	3.53782	670	10.1808	670	7.81751
671	5.00795	671	3.38991	671	9.69686	671	8.11162
672	5.14382	672	3.12219	672	11.5495	672	6.63734
673	4.81328	673	4.0831	673	8.35091	673	8.72056
674	5.72299	674	4.41614	674	8.44573	674	8.53277
675	5.17535	675	5.59565	675	8.50825	675	10.3884
676	5.53559	676	6.59293	676	8.73734	676	9.63881
677	5.00018	677	5.97475	677	10.8678	677	9.18711
678	5.45092	678	5.45278	678	8.42958	678	9.23524
679	5.7121	679	5.51378	679	7.29878	679	10.7674
680	5.68777	680	3.64694	680	8.65367	680	9.80587
681	5.03005	681	3.71051	681	10.2986	681	9.42078
682	5.04103	682	4.51112	682	9.80549	682	10.2428
683	5.12768	683	3.63187	683	9.40796	683	10.9067
684	5.49351	684	3.7368	684	9.71653	684	9.79013
685	5.23177	685	3.83913	685	10.2913	685	9.15668
686	5.65087	686	4.00727	686	10.397	686	9.60436
687	5.2903	687	3.91431	687	10.3021	687	10.0218
688	4.54711	688	3.61649	688	10.0958	688	9.55847
689	5.72523	689	3.97084	689	10.1701	689	9.93454
690	5.42148	690	3.86566	690	9.82924	690	9.74353
691	5.83405	691	4.47991	691	10.6694	691	10.2079
692	4.95924	692	6.09793	692	9.33825	692	9.99719
693	5.14855	693	4.06802	693	10.7401	693	9.70122
694	5.445	694	3.71638	694	9.83981	694	10.007
695	5.1811	695	3.99072	695	10.323	695	10.6355
696	4.89254	696	4.57257	696	10.056	696	10.3893
697	3.89231	697	3.54967	697	10.3678	697	9.31082
698	5.155	698	4.3491	698	9.53098	698	9.38742
699	3.50842	699	5.08712	699	8.88503	699	8.81445
700	3.40074	700	4.87083	700	10.2542	700	9.29813
701	3.81536	701	3.52258	701	9.52724	701	8.90845
702	3.95113	702	3.11047	702	9.1571	702	9.93293
703	3.63116	703	3.28991	703	9.04468	703	10.2248
704	3.80939	704	3.31806	704	8.65678	704	8.93985
705	3.65457	705	4.1152	705	10.536	705	11.219
706	3.50336	706	3.10438	706	8.41915	706	10.8337
707	3.71453	707	4.71615	707	6.84409	707	9.75478
708	3.61714	708	5.1251	708	6.82813	708	10.3116
709	3.45916	709	4.16318	709	5.95099	709	9.8545
710	3.44005	710	3.74387	710	7.41135	710	10.186
711	3.30557	711	3.90296	711	6.72823	711	9.00009
712	2.99264	712	3.83998	712	6.59574	712	10.1067
713	3.18801	713	3.88617	713	6.55048	713	9.47705
714	3.55269	714	5.06523	714	6.38332	714	9.68517
715	3.68034	715	5.20878	715	6.8633	715	10.0286
716	3.15362	716	5.52803	716	6.59906	716	9.88403
717	3.52483	717	6.24062	717	7.36352	717	9.87526
718	3.54599	718	5.50468	718	8.80714	718	10.1743
719	3.81051	719	5.06988	719	6.72682	719	10.787
720	3.82264	720	5.2761	720	8.53686	720	10.365
721	3.69566	721	3.84183	721	6.55435	721	10.452
722	4.00011	722	5.37237	722	6.83527	722	9.3308
723	3.81366	723	4.87334	723	9.30984	723	9.48814
724	3.21484	724	5.57778	724	8.00444	724	9.77889
725	3.61298	725	5.18905	725	6.9468	725	9.18594
726	3.51935	726	4.73616	726	6.55352	726	9.3448
727	3.85388	727	5.57498	727	6.12343	727	10.6053
728	3.85118	728	3.63469	728	6.75591	728	11.2615
729	3.14188	729	3.74774	729	6.85455	729	10.091
730	3.56657	730	3.86272	730	6.41716	730	10.2745
731	3.76955	731	3.61854	731	6.78367	731	10.4326
732	3.72176	732	3.83319	732	6.25138	732	9.64576
733	3.75189	733	3.65643	733	6.80195	733	9.27605
734	3.792	734	3.58767	734	6.32059	734	8.73161
735	3.91551	735	3.70288	735	6.30451	735	10.64
736	3.7162	736	3.85161	736	7.27597	736	9.84231
737	3.58258	737	3.76688	737	8.93292	737	9.1465
738	3.69427	738	3.74225	738	9.80512	738	10.5779
739	4.01734	739	3.73507	739	10.0527	739	10.0909
740	3.83344	740	3.71884	740	9.97152	740	10.4553
741	3.70475	741	3.67844	741	9.79632	741	10.1119
742	3.64427	742	3.92485	742	10.7136	742	10.7621
743	3.58214	743	3.82106	743	9.9658	743	11.0444
744	3.76909	744	3.7971	744	11.0085	744	9.3442
745	3.66907	745	3.61116	745	9.68151	745	10.9306
746	4.48133	746	3.63134	746	10.4967	746	9.68462
747	4.79981	747	3.62609	747	10.0769	747	10.2114
748	4.93266	748	3.79215	748	9.58999	748	9.91109
749	4.00593	749	3.70653	749	10.0438	749	10.5929
750	5.09216	750	3.92091	750	10.3489	750	10.5411
751	4.86147	751	3.85287	751	10.0746	751	10.4796
752	4.82201	752	5.48034	752	10.2183	752	9.71707
753	4.63039	753	6.12815	753	10.1677	753	10.8894
754	4.55837	754	4.4306	754	10.1693	754	10.582
755	4.05497	755	4.98693	755	9.83385	755	10.2831
756	3.74109	756	5.0372	756	10.5001	756	10.9229
757	3.77494	757	5.54676	757	9.68939	757	10.0018
758	3.85736	758	5.03467	758	9.8863	758	9.76506
759	5.04919	759	5.7409	759	10.6758	759	10.6245
760	4.06186	760	4.94161	760	10.5323	760	10.2494
761	3.56983	761	5.76156	761	9.66223	761	10.2259
762	5.35984	762	5.49702	762	10.302	762	10.6483
763	5.418	763	5.4228	763	10.9115	763	9.68288
764	5.84519	764	5.98026	764	10.5908	764	9.8419
765	5.88919	765	5.40853	765	10.8209	765	10.1012
766	5.79142	766	4.94881	766	9.63688	766	9.59061
767	6.10121	767	6.12845	767	10.4335	767	9.88964
768	5.51098	768	5.44986	768	9.97381	768	11.1142
769	5.41149	769	5.29077	769	10.4597	769	9.70957
770	5.50491	770	5.57171	770	9.95689	770	9.60995
771	5.91061	771	5.88639	771	10.7224	771	9.5362
772	5.75104	772	5.63906	772	10.2443	772	10.7182
773	5.22786	773	5.94731	773	10.8495	773	9.37821
774	6.25003	774	5.85566	774	10.7023	774	9.71838
775	6.34669	775	5.78206	775	10.9835	775	10.9492
776	5.21794	776	4.94292	776	10.1158	776	8.94531
777	5.54977	777	4.98778	777	9.49921	777	9.74761
778	6.24251	778	5.64472	778	10.5898	778	10.7219
779	5.97896	779	5.78298	779	9.42224	779	9.91513
780	5.55246	780	5.62926	780	9.4327	780	10.4147
781	5.26632	781	5.19858	781	10.6181	781	10.2372
782	5.09494	782	5.74949	782	10.3459	782	10.3845
783	5.61007	783	5.60609	783	9.42035	783	9.22531
784	5.91533	784	6.10692	784	9.86987	784	10.078
785	5.01335	785	6.06005	785	10.1091	785	8.89153
786	5.60655	786	4.14853	786	10.2477	786	9.62343
787	5.34593	787	5.55538	787	10.4798	787	9.2764
788	5.72826	788	3.27397	788	9.99166	788	9.73577
789	4.78625	789	3.85349	789	10.3772	789	10.2446
790	5.56657	790	3.32927	790	9.93273	790	9.03877
791	6.50867	791	3.91387	791	9.78269	791	9.52331
792	6.07082	792	4.70423	792	9.06419	792	9.26621
793	5.90233	793	4.33746	793	9.5275	793	9.52166
794	5.96488	794	4.34122	794	10.1327	794	9.12054
795	5.9964	795	4.10041	795	10.3322	795	10.4528
796	6.30012	796	4.07846	796	9.19735	796	10.1978
797	6.0191	797	3.6062	797	10.3143	797	10.5667
798	6.09104	798	3.22862	798	10.1708	798	10.2705
799	5.95163	799	4.40118	799	8.70178	799	9.75514
800	5.42919	800	6.26816	800	9.75814	800	8.11327
801	4.42	801	6.06216	801	9.97279	801	9.81488
802	4.97189	802	5.76033	802	10.4965	802	9.64894
803	4.51351	803	6.45709	803	8.44445	803	9.68412
804	4.61279	804	6.28408	804	9.02993	804	10.0866
805	5.01593	805	5.96095	805	9.31156	805	10.2659
806	4.13329	806	6.06573	806	8.72616	806	10.0681
807	5.23295	807	5.56212	807	8.76833	807	10.9312
808	3.75275	808	5.94019	808	10.2087	808	9.29046
809	3.88945	809	5.85025	809	7.72187	809	8.46191
810	3.26229	810	5.45893	810	8.31944	810	10.4841
811	3.81006	811	4.3956	811	9.10019	811	8.45941
812	3.22126	812	5.11362	812	9.56872	812	8.80592
813	3.71	813	5.20832	813	7.80265	813	10.3371
814	3.65105	814	5.59718	814	8.09559	814	10.626
815	3.42482	815	6.05082	815	7.26615	815	9.27906
816	3.49848	816	5.29486	816	7.38141	816	9.7592
817	4.02235	817	5.3078	817	8.505	817	10.2083
818	3.39923	818	4.92329	818	9.26199	818	9.04492
819	3.3104	819	3.90897	819	9.31645	819	10.1084
820	3.852	820	5.90504	820	8.28364	820	9.14193
821	3.23613	821	6.02672	821	10.9346	821	10.3216
822	3.44531	822	5.75279	822	8.2762	822	11.5886
823	3.36561	823	5.57809	823	8.56446	823	10.1355
824	3.31226	824	5.82493	824	8.25202	824	10.0559
825	3.24673	825	5.01807	825	6.16337	825	9.67666
826	3.41641	826	5.98281	826	7.33883	826	9.25366
827	3.45327	827	5.87724	827	6.54943	827	9.12545
828	3.3783	828	5.41059	828	9.13059	828	9.51756
829	3.84871	829	5.79454	829	6.03423	829	8.64068
830	3.99852	830	5.57681	830	8.35565	830	9.2407
831	3.81443	831	5.77829	831	9.16372	831	9.09237
832	3.80226	832	5.98999	832	10.341	832	10.4041
833	3.05591	833	5.554	833	8.7386	833	10.1725
834	3.60303	834	5.43251	834	8.31494	834	10.6508
835	3.73107	835	5.78275	835	10.0398	835	10.6679
836	3.67191	836	5.10191	836	9.48984	836	11.5633
837	3.78095	837	5.55184	837	9.87418	837	9.88722
838	3.94575	838	5.89328	838	8.97745	838	10.075
839	3.66668	839	5.71955	839	9.67348	839	9.04576
840	3.76171	840	5.28648	840	8.61232	840	9.60231
841	3.80292	841	5.63457	841	8.70719	841	9.83264
842	3.61511	842	5.71511	842	8.4474	842	9.33243
843	3.55173	843	5.42507	843	8.52902	843	9.13518
844	3.82179	844	5.52837	844	8.36514	844	11.4348
845	3.38555	845	4.88964	845	8.67338	845	9.9617
846	4.259	846	4.98661	846	9.85765	846	8.77416
847	4.87618	847	5.33533	847	9.03428	847	9.54339
848	5.75259	848	5.04414	848	9.3709	848	10.1448
849	5.57747	849	5.51517	849	7.95876	849	9.93461
850	5.63528	850	5.61821	850	6.38964	850	11.1833
851	5.9022	851	5.3095	851	7.64151	851	10.5669
852	5.89161	852	5.35492	852	6.48595	852	10.3333
853	5.42621	853	5.4532	853	6.40864	853	10.5612
854	5.96262	854	4.57508	854	7.59176	854	10.4665
855	5.71893	855	4.80893	855	7.16405	855	10.6296
856	5.16239	856	5.82914	856	6.38822	856	10.1441
857	5.62939	857	5.48198	857	6.17888	857	10.1141
858	5.68299	858	5.30762	858	6.37498	858	9.93504
859	6.01697	859	4.87037	859	6.78501	859	8.98031
860	3.83617	860	5.65377	860	6.60178	860	9.07436
861	4.34453	861	5.92387	861	8.53874	861	9.74635
862	3.28903	862	5.44463	862	6.30023	862	9.34205
863	3.61229	863	5.6304	863	6.58385	863	9.98726
864	3.6091	864	5.49048	864	7.83436	864	10.2624
865	3.68424	865	5.52749	865	6.86709	865	9.61566
866	3.28987	866	4.90617	866	5.83521	866	10.5834
867	3.29369	867	5.69023	867	6.69293	867	10.3137
868	3.53761	868	4.95066	868	6.48969	868	9.522
869	3.45078	869	5.44755	869	6.80097	869	9.67492
870	3.57349	870	5.19471	870	6.8265	870	10.2603
871	3.59228	871	5.40476	871	6.8351	871	10.7852
872	3.67218	872	4.73416	872	6.6429	872	9.32096
873	3.90481	873	5.3281	873	6.17589	873	10.0286
874	3.64121	874	5.91312	874	6.37783	874	9.29802
875	3.69627	875	6.20924	875	5.56354	875	10.0614
876	3.79981	876	5.93449	876	6.51875	876	10.4775
877	3.73087	877	5.17995	877	6.18365	877	10.5792
878	3.86186	878	5.13326	878	8.09557	878	11.1783
879	3.77835	879	5.64949	879	6.4476	879	8.7408
880	3.69204	880	5.7948	880	6.70283	880	9.85763
881	3.47013	881	5.81695	881	6.57451	881	9.34796
882	3.80829	882	5.35298	882	6.84591	882	9.24783
883	3.99317	883	5.20654	883	6.92651	883	9.60672
884	3.73981	884	5.3997	884	6.2945	884	9.80986
885	3.63668	885	5.11768	885	6.1012	885	9.7355
886	4.00956	886	5.55358	886	7.5274	886	9.64824
887	5.13742	887	4.78292	887	6.5578	887	10.2024
888	5.05329	888	5.17807	888	6.41014	888	10.0096
889	5.53379	889	4.75944	889	6.66742	889	9.9391
890	5.9468	890	5.92328	890	6.7721	890	9.51638
891	6.02634	891	5.46222	891	8.78127	891	9.83166
892	5.73327	892	5.17399	892	6.26546	892	10.9384
893	5.65018	893	4.59626	893	6.76127	893	9.35487
894	5.15629	894	5.4413	894	6.30092	894	9.95547
895	5.54024	895	5.56504	895	8.37822	895	10.223
896	4.06677	896	5.68257	896	7.04951	896	9.50682
897	5.5689	897	5.45331	897	9.23986	897	9.6485
898	4.65807	898	5.40067	898	9.99925	898	9.69073
899	5.79481	899	5.70759	899	10.5112	899	9.7932
900	5.72105	900	5.29264	900	6.82717	900	10.0698
901	5.05446	901	5.45982	901	6.4386	901	10.3758
902	5.15447	902	4.94932	902	6.68108	902	8.98343
903	5.12938	903	5.09094	903	6.29404	903	9.94346
904	5.46233	904	4.40141	904	8.68077	904	10.3269
905	5.38294	905	6.16581	905	8.0764	905	9.02458
906	5.55578	906	4.40818	906	8.55709	906	9.84215
907	5.6859	907	5.62811	907	6.13648	907	9.49443
908	5.50509	908	5.27111	908	6.89908	908	9.93232
909	5.56265	909	5.70559	909	7.68097	909	10.4006
910	5.54354	910	5.45191	910	7.1787	910	10.7801
911	5.02859	911	5.49886	911	8.35405	911	10.1114
912	3.86486	912	6.02579	912	7.21035	912	9.34322
913	3.9741	913	5.01826	913	7.88883	913	9.74613
914	3.5858	914	5.50149	914	6.62433	914	9.8607
915	4.07876	915	5.98323	915	6.74073	915	10.0482
916	3.23305	916	4.59022	916	6.53637	916	9.26309
917	3.87611	917	5.79636	917	9.65663	917	9.68516
918	4.9981	918	4.54236	918	9.86156	918	9.59399
919	3.94048	919	4.91858	919	9.95535	919	9.05195
920	4.34467	920	3.50151	920	10.0435	920	10.3232
921	5.11738	921	4.50594	921	9.62528	921	10.3485
922	4.4633	922	3.72526	922	10.4842	922	8.76686
923	4.28229	923	3.33261	923	8.78271	923	10.7975
924	4.00267	924	3.51532	924	10.5312	924	8.96908
925	4.93779	925	3.74109	925	9.14964	925	10.9149
926	4.7869	926	3.63827	926	9.58071	926	9.52145
927	4.56065	927	3.80584	927	9.73211	927	10.2259
928	5.17544	928	3.7539	928	8.57867	928	9.48527
929	4.80858	929	3.877	929	9.28892	929	9.45536
930	4.61216	930	4.95703	930	9.32472	930	10.0232
931	4.57755	931	4.18523	931	10.1906	931	10.189
932	4.27423	932	4.75225	932	8.67171	932	9.25916
933	5.18141	933	4.29832	933	8.67406	933	6.80087
934	4.76793	934	3.72556	934	8.62388	934	9.44697
935	4.3911	935	5.81837	935	8.95794	935	10.2429
936	4.98976	936	5.89928	936	6.90041	936	9.21274
937	4.33793	937	5.52124	937	8.27421	937	10.0221
938	3.54065	938	5.18742	938	6.49226	938	9.15292
939	5.0982	939	5.38669	939	7.43343	939	10.0009
940	4.8572	940	5.36205	940	7.92048	940	9.75936
941	4.69915	941	5.42784	941	8.5446	941	10.1171
942	4.63654	942	6.07555	942	8.11517	942	9.65841
943	4.1265	943	4.78879	943	9.16706	943	8.23895
944	4.63322	944	4.90049	944	6.5968	944	9.55733
945	3.15448	945	5.80551	945	7.37069	945	9.41277
946	4.46211	946	5.5581	946	9.49662	946	9.7438
947	4.90009	947	5.32834	947	9.26196	947	9.73454
948	5.32293	948	5.37351	948	8.31491	948	9.96318
949	3.88432	949	5.60116	949	6.3429	949	10.1756
950	4.02087	950	5.72736	950	6.45086	950	10.2047
951	5.53912	951	4.60985	951	7.54804	951	9.8649
952	4.45429	952	5.80021	952	6.58272	952	8.42995
953	4.93229	953	5.9257	953	6.49426	953	9.47241
954	4.08813	954	5.42466	954	6.77075	954	9.12925
955	3.77839	955	5.82563	955	9.28727	955	9.04374
956	3.30012	956	5.03692	956	9.67012	956	9.64317
957	3.5182	957	6.00827	957	10.1774	957	9.84693
958	3.3227	958	5.26191	958	9.4908	958	9.80487
959	3.48469	959	5.08598	959	8.98665	959	10.0833
960	3.38268	960	5.62092	960	10.5356	960	9.18114
961	3.96385	961	5.15363	961	10.1954	961	9.60212
962	3.13566	962	6.01672	962	10.5012	962	9.48486
963	5.41681	963	5.74939	963	9.65655	963	9.8777
964	4.1693	964	5.50804	964	9.36056	964	9.12467
965	4.61729	965	5.48046	965	10.1306	965	10.2257
966	5.6108	966	5.58216	966	10.4138	966	9.51367
967	5.75729	967	5.48317	967	10.3483	967	9.8562
968	5.3277	968	5.36826	968	8.91232	968	9.20943
969	5.47813	969	5.29517	969	10.0933	969	10.1224
970	5.41643	970	4.17628	970	9.9386	970	10.0153
971	5.62184	971	5.20671	971	8.98076	971	9.97899
972	5.31762	972	5.17178	972	8.99275	972	10.5091
973	5.30204	973	5.45482	973	9.9179	973	10.094
974	5.173	974	5.56489	974	10.3295	974	10.2021
975	5.45527	975	5.16209	975	9.46097	975	10.9906
976	5.15665	976	5.05771	976	10.3896	976	9.56538
977	6.21546	977	5.30353	977	9.57957	977	10.1932
978	6.32407	978	5.83995	978	9.71697	978	10.2454
979	5.53616	979	5.35241	979	9.58568	979	9.92486
980	5.72526	980	5.4629	980	10.5379	980	9.24427
981	5.27524	981	6.50116	981	9.62177	981	9.27034
982	5.89742	982	5.31103	982	9.39159	982	10.4811
983	5.34836	983	5.7532	983	9.73167	983	10.0131
984	5.54957	984	6.00189	984	10.1434	984	10.2061
985	5.78681	985	5.179	985	9.67351	985	9.45973
986	6.00526	986	4.64806	986	10.3574	986	9.8341
987	5.96147	987	5.15072	987	9.57867	987	9.69583
988	5.56092	988	4.99748	988	9.98034	988	10.7826
989	5.9297	989	5.5606	989	9.95017	989	9.57674
990	5.2937	990	5.3594	990	10.3677	990	10.5166
991	5.45308	991	5.42566	991	9.8864	991	9.69836
992	5.55423	992	5.27788	992	9.5826	992	10.2164
993	4.61806	993	5.50231	993	9.54506	993	9.37184
994	5.91717	994	6.19481	994	9.7543	994	10.7232
995	5.79414	995	5.81382	995	9.80601	995	9.15923
996	5.769	996	6.22005	996	9.35563	996	9.81135
997	5.48088	997	5.33384	997	8.93487	997	9.21944
998	5.20998	998	5.34924	998	9.47029	998	10.7875
999	4.00619	999	5.94989	999	10.1572	999	10.1123

## Sheet: Figure 2f
Tunnel Lengths (Å)	Occupency (%)
	WT	E123Q
0	100	98
1	100	100
2	99	99
3	79	88
4	6	18
5	0	0
6	0	0
7	0	0
8	0	0
9	0	0
10	0	0
11	0	0
12	0	0
13	0	0
14	0	1
15	0	1
16	34	35
17	71	60
18	83	63
19	77	72
20	71	72
21	63	70
22	67	75
23	88	79
24	94	75
25	89	59
26	41	11
27	2	0
28	0	0
29	0	0
30	0	29
31	0	77
32	1	80
33	8	82
34	18	92
35	41	97
36	86	94
37	85	89
38	77	86
39	74	87
40	42	57
41	16	44
42	4	65
43	0	62
44	0	48
45	0	49
46	0	42
47	0	32
48	0	24
49	0	13
50	0	2
51	0	0
52	0	0
53	0	0
54	0	0
55	0	0
56	0	1
57	0	0
58	2	2
59	12	8
60	18	10
61	21	17
62	25	20
63	24	24
64	29	36
65	30	55
66	35	62

## Sheet: Figure 2g
WT			E132Q
Reaction coordinate (Å)	delta_G (kcal mol-1)	Error	Reaction coordinate (Å)	delta_G (kcal mol-1)	Error
-3.11875	0.126312	0.043727	-3.10875	0.310292	0.052084
-3.05625	0.027619	0.034028	-3.04625	0.198087	0.049211
-2.99375	0	0.035784	-2.98375	0	0.032744
-2.93125	0.221443	0.022382	-2.92125	0.20283	0.008456
-2.86875	0.267705	0.033541	-2.85875	0.234997	0.026217
-2.80625	0.211763	0.020662	-2.79625	0.237606	0.01147
-2.74375	0.296098	0.044611	-2.73375	0.280599	0.04697
-2.68125	0.527055	0.033731	-2.67125	0.366265	0.041966
-2.61875	0.569863	0.043849	-2.60875	0.469424	0.031797
-2.55625	0.727316	0.032688	-2.54625	0.490814	0.031009
-2.49375	1.01431	0.048344	-2.48375	0.779362	0.025766
-2.43125	1.25225	0.056852	-2.42125	1.02664	0.041688
-2.36875	1.4074	0.039136	-2.35875	1.15088	0.020813
-2.30625	1.65651	0.060111	-2.29625	1.39983	0.034243
-2.24375	2.09454	0.046128	-2.23375	1.83473	0.043442
-2.18125	2.45981	0.046404	-2.17125	2.19297	0.040537
-2.11875	2.8214	0.038262	-2.10875	2.31812	0.038476
-2.05625	3.08965	0.039085	-2.04625	2.8099	0.049728
-1.99375	3.50057	0.053956	-1.98375	3.46373	0.076821
-1.93125	4.02135	0.040095	-1.92125	3.91815	0.068906
-1.86875	4.54907	0.063831	-1.85875	3.99424	0.072147
-1.80625	5.19748	0.062703	-1.79625	4.49577	0.088315
-1.74375	5.79449	0.086336	-1.73375	5.10337	0.110018
-1.68125	6.23301	0.081092	-1.67125	5.60821	0.099079
-1.61875	6.66321	0.084465	-1.60875	5.88136	0.095241
-1.55625	7.24449	0.071988	-1.54625	6.4642	0.067144
-1.49375	7.84484	0.082764	-1.48375	7.02921	0.078764
-1.43125	8.43505	0.087481	-1.42125	7.53637	0.063016
-1.36875	9.10275	0.070433	-1.35875	7.7164	0.068434
-1.30625	9.68335	0.077912	-1.29625	7.86302	0.055473
-1.24375	10.3281	0.064528	-1.23375	8.10227	0.06306
-1.18125	10.798	0.079064	-1.17125	8.25066	0.057991
-1.11875	11.369	0.077039	-1.10875	8.49533	0.06686
-1.05625	11.7878	0.053153	-1.04625	8.79382	0.051864
-0.99375	12.2948	0.097341	-0.98375	9.03267	0.074027
-0.93125	12.8113	0.082029	-0.92125	9.1846	0.091182
-0.86875	13.3905	0.07936	-0.85875	9.35505	0.093757
-0.80625	14.0522	0.095046	-0.79625	9.48928	0.087466
-0.74375	14.5452	0.093897	-0.73375	9.80663	0.095916
-0.68125	14.861	0.100201	-0.67125	10.057	0.102074
-0.61875	14.9148	0.107006	-0.60875	10.2659	0.111225
-0.55625	14.9571	0.101483	-0.54625	10.3001	0.099247
-0.49375	14.9465	0.116808	-0.48375	10.4827	0.088472
-0.43125	15.178	0.116115	-0.42125	10.6487	0.077117
-0.36875	15.3017	0.098623	-0.35875	10.8354	0.072897
-0.30625	15.3039	0.090728	-0.29625	11.0943	0.082448
-0.24375	15.3347	0.124824	-0.23375	11.3544	0.103714
-0.18125	15.2432	0.1133	-0.17125	11.5384	0.08608
-0.11875	15.0832	0.113314	-0.10875	11.6819	0.095725
-0.05625	14.8108	0.123752	-0.04625	11.7231	0.093167
0.00625	14.819	0.137508	0.01625	11.789	0.119573
0.06875	14.9669	0.148298	0.07875	11.9179	0.117982
0.13125	14.883	0.132234	0.14125	11.9588	0.11548
0.19375	14.5781	0.131342	0.20375	12.2108	0.110911
0.25625	14.2562	0.126771	0.26625	12.4146	0.117748
0.31875	14.2953	0.133012	0.32875	12.5547	0.129088
0.38125	14.3534	0.126781	0.39125	12.6405	0.125945
0.44375	14.197	0.12072	0.45375	12.6661	0.111652
0.50625	14.0297	0.122909	0.51625	13.0018	0.102641
0.56875	13.9801	0.137361	0.57875	13.2446	0.103991
0.63125	13.9131	0.132593	0.64125	13.2797	0.108275
0.69375	13.7336	0.127754	0.70375	13.1237	0.101404
0.75625	13.6004	0.139457	0.76625	12.8817	0.114397
0.81875	13.6112	0.156367	0.82875	12.7232	0.142004
0.88125	13.3854	0.148853	0.89125	12.5641	0.123055
0.94375	13.2059	0.15607	0.95375	12.3037	0.128882
1.00625	12.9818	0.137389	1.01625	12.111	0.112276
1.06875	12.7938	0.14448	1.07875	12.0602	0.111467
1.13125	12.5999	0.144882	1.14125	11.9171	0.126646
1.19375	12.3471	0.16182	1.20375	11.6286	0.127843
1.25625	11.9526	0.149747	1.26625	11.0923	0.13425
1.31875	11.6382	0.162751	1.32875	10.5024	0.147557
1.38125	11.3977	0.158119	1.39125	9.83174	0.15243
1.44375	11.0002	0.137535	1.45375	9.38074	0.14401
1.50625	10.669	0.153008	1.51625	9.02049	0.148832
1.56875	10.2244	0.132502	1.57875	8.76289	0.138111
1.63125	9.9387	0.134286	1.64125	8.28071	0.147444
1.69375	9.61047	0.129461	1.70375	7.77786	0.138934
1.75625	9.52864	0.13703	1.76625	7.25517	0.135695
1.81875	9.61356	0.137183	1.82875	6.92481	0.155666
1.88125	9.40794	0.137474	1.89125	6.69306	0.14863
1.94375	9.26803	0.14958	1.95375	6.32619	0.147658
2.00625	9.21448	0.145681	2.01625	5.81904	0.143484
2.06875	9.2089	0.164451	2.07875	5.27423	0.158545
2.13125	9.09909	0.163422	2.14125	4.86782	0.164166
2.19375	8.84492	0.158012	2.20375	4.53907	0.15137
2.25625	8.49071	0.147209	2.26625	4.32652	0.152704
2.31875	8.28068	0.160442	2.32875	4.30135	0.152402
2.38125	8.1803	0.176042	2.39125	4.1477	0.178424
2.44375	7.95611	0.160837	2.45375	3.89078	0.162065
2.50625	7.85703	0.153918	2.51625	3.57897	0.14087
2.56875	7.836	0.153851	2.57875	3.19636	0.162446
2.63125	7.82234	0.170908	2.64125	3.00637	0.150972
2.69375	7.7091	0.167409	2.70375	2.87031	0.165751
2.75625	7.63881	0.152498	2.76625	2.8486	0.162081
2.81875	7.61465	0.168535	2.82875	2.84496	0.167566
2.88125	7.62588	0.1622	2.89125	2.8714	0.166887
2.94375	7.66837	0.183383	2.95375	2.69978	0.16611
3.00625	7.9676	0.155444	3.01625	2.8797	0.140424
3.06875	8.22132	0.160412	3.07875	3.05375	0.14077

## Sheet: Figure 2h
Distance barrier		Inset
1/ion_pair_distance (Å-1)	Energy barrier (kcal mol-1)	1/ion_pair_distance (Å-1)	d_Ef (V Å-1)
0.293255	14.0838	0.293255	0
0.255754	14.0718	0.255754	0.001
0.226757	14.0483	0.226757	0.001
0.203666	14.0255	0.203666	0.002
0.184843	14.0023	0.184843	0.002
0.169205	13.9822	0.169205	0.003
0.156006	13.9573	0.156006	0.004
0.144718	13.9445	0.144718	0.005
0.134953	13.9123	0.134953	0.006
0.126422	13.9002	0.126422	0.006
0.118906	13.8737	0.118906	0.007
0.112233	13.8494	0.112233	0.008
0.10627	13.8198	0.10627	0.009
0.100908	13.7969	0.100908	0.01
0.096061	13.6282	0.096061	0.015
0.091659	13.645	0.091659	0.015
0.087642	13.593	0.087642	0.017
0.083963	13.5481	0.083963	0.019
0.08058	13.497	0.08058	0.02
0.077459	13.4554	0.077459	0.022
0.074571	13.3239	0.074571	0.026
0.071891	13.2594	0.071891	0.028
0.069396	13.168	0.069396	0.032
0.067069	13.1114	0.067069	0.034
0.064893	13.0594	0.064893	0.037

## Sheet: Figure 2i
WT			E123Q
Reaction coordinate (Å)	delta_G (kcal mol-1)	Error	Reaction coordinate (Å)	delta_G (kcal mol-1)	Error
-4.7925	2.75684	0.058062	-4.40125	0.849641	0.123691
-4.7475	2.54067	0.056866	-4.36375	0.955654	0.107155
-4.7025	2.33103	0.050176	-4.32625	0.793411	0.129276
-4.6575	2.33718	0.067502	-4.28875	0.930847	0.133372
-4.6125	2.28013	0.042954	-4.25125	0.874874	0.131355
-4.5675	2.20304	0.050742	-4.21375	0.853502	0.13229
-4.5225	1.98591	0.041507	-4.17625	0.802268	0.122846
-4.4775	1.68917	0.077411	-4.13875	0.772293	0.11988
-4.4325	1.50642	0.054136	-4.10125	0.728636	0.129602
-4.3875	1.42083	0.053879	-4.06375	0.789054	0.123431
-4.3425	1.24661	0.049648	-4.02625	0.826961	0.132626
-4.2975	1.0279	0.034039	-3.98875	0.773042	0.126053
-4.2525	0.837981	0.065383	-3.95125	0.786864	0.129666
-4.2075	0.509044	0.051402	-3.91375	0.849996	0.133859
-4.1625	0.383161	0.047167	-3.87625	0.764368	0.12829
-4.1175	0.266081	0.044537	-3.83875	0.688509	0.118704
-4.0725	0.199826	0.043446	-3.80125	0.702316	0.133144
-4.0275	0	0.039369	-3.76375	0.686256	0.136638
-3.9825	0.124333	0.030732	-3.72625	0.687755	0.128472
-3.9375	0.306675	0.023145	-3.68875	0.527563	0.135903
-3.8925	0.426596	0.026748	-3.65125	0.516297	0.115775
-3.8475	0.431255	0.027515	-3.61375	0.522921	0.1343
-3.8025	0.209642	0.04095	-3.57625	0.489869	0.133321
-3.7575	0.071969	0.045043	-3.53875	0.407448	0.137705
-3.7125	0.323803	0.043913	-3.50125	0.311138	0.106826
-3.6675	0.514084	0.036471	-3.46375	0.235327	0.150613
-3.6225	0.641205	0.037758	-3.42625	0.058713	0.135574
-3.5775	0.630055	0.031773	-3.38875	-0.050134	0.131455
-3.5325	0.744549	0.045839	-3.35125	0.013989	0.122585
-3.4875	1.06625	0.050259	-3.31375	0.148103	0.143928
-3.4425	1.401	0.048413	-3.27625	0.245791	0.122436
-3.3975	1.64575	0.034441	-3.23875	0.194507	0.138352
-3.3525	1.86646	0.042602	-3.20125	0.250217	0.13672
-3.3075	2.17492	0.047791	-3.16375	0.340327	0.13463
-3.2625	2.50072	0.051748	-3.12625	0.287476	0.133774
-3.2175	2.8728	0.074483	-3.08875	0.305133	0.128149
-3.1725	3.06772	0.058371	-3.05125	0.355217	0.119124
-3.1275	3.27786	0.059894	-3.01375	0.358181	0.123902
-3.0825	3.42932	0.045427	-2.97625	0.443338	0.124706
-3.0375	3.73234	0.067932	-2.93875	0.516539	0.130556
-2.9925	4.13845	0.073346	-2.90125	0.565905	0.129504
-2.9475	4.41965	0.069959	-2.86375	0.606811	0.120283
-2.9025	4.64379	0.064618	-2.82625	0.505514	0.115011
-2.8575	4.78476	0.069052	-2.78875	0.346835	0.130209
-2.8125	4.71766	0.062663	-2.75125	0.265299	0.109719
-2.7675	4.79057	0.07257	-2.71375	0.140812	0.108414
-2.7225	4.98559	0.06094	-2.67625	0.12807	0.11467
-2.6775	5.15254	0.058308	-2.63875	0.035031	0.096128
-2.6325	5.17351	0.049842	-2.60125	-0.140094	0.127472
-2.5875	5.18856	0.062964	-2.56375	-0.266505	0.102227
-2.5425	5.0336	0.056756	-2.52625	-0.402157	0.10708
-2.4975	4.81464	0.05684	-2.48875	-0.368346	0.069734
-2.4525	4.73369	0.050401	-2.45125	-0.424188	0.063358
-2.4075	4.68198	0.058925	-2.41375	-0.438805	0.076524
-2.3625	4.62777	0.054499	-2.37625	-0.564451	0.06216
-2.3175	4.48819	0.06651	-2.33875	-0.699117	0.074894
-2.2725	4.25947	0.042182	-2.30125	-0.821386	0.08021
-2.2275	4.14723	0.075097	-2.26375	-1.06863	0.050638
-2.1825	3.96077	0.069847	-2.22625	-1.33173	0.073659
-2.1375	3.59768	0.051686	-2.18875	-1.41287	0.048382
-2.0925	3.31103	0.05791	-2.15125	-1.59657	0.073236
-2.0475	3.06384	0.056693	-2.11375	-1.72394	0.047014
-2.0025	2.82008	0.066714	-2.07625	-1.80506	0.072516
-1.9575	2.62026	0.092061	-2.03875	-2.09145	0.060887
-1.9125	2.35818	0.080982	-2.00125	-2.34038	0.088176
-1.8675	2.01956	0.081412	-1.96375	-2.64776	0.065867
-1.8225	1.9226	0.067697	-1.92625	-2.98208	0.075677
-1.7775	1.66975	0.074938	-1.88875	-3.16829	0.072211
-1.7325	1.46184	0.083027	-1.85125	-3.38167	0.076603
-1.6875	1.26476	0.084511	-1.81375	-3.76884	0.067847
-1.6425	1.20477	0.085971	-1.77625	-4.11321	0.081858
-1.5975	1.09759	0.099392	-1.73875	-4.39121	0.073868
-1.5525	0.959824	0.076324	-1.70125	-4.79769	0.060984
-1.5075	0.816702	0.085209	-1.66375	-5.05901	0.042329
-1.4625	0.992421	0.085386	-1.62625	-5.45113	0.05906
-1.4175	0.978721	0.076116	-1.58875	-5.82771	0.040223
-1.3725	0.949606	0.084561	-1.55125	-5.98144	0.041372
-1.3275	1.04434	0.095827	-1.51375	-6.21694	0.05824
-1.2825	1.16218	0.075312	-1.47625	-6.4677	0.042132
-1.2375	1.22115	0.086867	-1.43875	-6.65438	0.035341
-1.1925	1.32235	0.086114	-1.40125	-6.80118	0.040859
-1.16125	1.46748	0.054452	-1.36375	-6.94211	0.027997
-1.09875	1.65844	0.023714	-1.32625	-7.07415	0.044112
-1.03625	1.81645	0.062417	-1.28875	-7.21106	0.02333
-0.97375	2.24549	0.0405	-1.25125	-7.23313	0.02138
-0.91125	2.57462	0.044058	-1.21375	-7.34288	0.034568
-0.84875	2.81234	0.047477	-1.17625	-7.37398	0.04936
-0.78625	3.45861	0.038411	-1.16625	-7.4	0.021723
-0.72375	4.03818	0.055183	-1.10875	-7.38845	0.021704
-0.66125	4.31542	0.055181	-1.05125	-7.36168	0.021108
-0.59875	4.4636	0.054766	-0.99375	-7.23791	0.024536
-0.53625	4.71445	0.074451	-0.93625	-7.12526	0.034014
-0.47375	5.31131	0.102705	-0.87875	-6.99659	0.032208
-0.41125	5.80011	0.095274	-0.82125	-6.75883	0.039981
-0.34875	6.03673	0.094656	-0.76375	-6.4422	0.031641
-0.28625	6.25067	0.090904	-0.70625	-6.10262	0.034462
-0.22375	6.7442	0.087708	-0.64875	-5.70244	0.039373
-0.16125	7.15321	0.100048	-0.59125	-5.46288	0.061841
-0.09875	7.37714	0.096227	-0.53375	-5.30519	0.040941
-0.03625	7.79973	0.089168	-0.47625	-5.23259	0.039588
0.02625	8.30562	0.103107	-0.41875	-4.79716	0.048437
0.08875	8.53459	0.096322	-0.36125	-4.43593	0.052379
0.15125	8.73914	0.114352	-0.30375	-4.13012	0.047307
0.21375	8.80249	0.090934	-0.24625	-3.85383	0.047433
0.27625	9.05091	0.08524	-0.18875	-3.5214	0.046135
0.33875	9.38282	0.089557	-0.13125	-3.20178	0.03893
0.40125	9.45539	0.072231	-0.07375	-2.8202	0.040911
0.46375	9.51024	0.081449	-0.01625	-2.37259	0.058897
0.52625	9.45416	0.076206	0.04125	-1.94755	0.061346
0.58875	9.47633	0.096366	0.09875	-1.49436	0.061573
0.65125	9.48603	0.121609	0.15625	-1.13081	0.054815
0.71375	9.48317	0.103116	0.21375	-0.929516	0.046372
0.77625	9.52823	0.112672	0.27125	-0.658313	0.041243
0.83875	9.53206	0.110451	0.32875	-0.167857	0.044684
0.90125	9.57174	0.095859	0.38625	0.29335	0.06527
0.96375	9.73034	0.089461	0.44375	0.479933	0.05205
1.02625	9.99494	0.115413	0.50125	0.560737	0.04444
1.08875	10.1456	0.098256	0.55875	0.955836	0.057888
1.15125	10.1907	0.100321	0.61625	1.36945	0.086
1.21375	10.1678	0.105392	0.67375	1.614	0.085468
1.27625	10.256	0.124185	0.73125	1.57484	0.087455
1.33875	10.4357	0.133598	0.78875	1.36738	0.090787
1.40125	10.4426	0.112851	0.84625	1.37221	0.081321
1.46375	10.3809	0.124234	0.90375	1.53309	0.081736
1.52625	10.4348	0.123171	0.96125	1.52271	0.071552
1.58875	10.5674	0.13457	1.01875	1.5807	0.09508
1.65125	10.6422	0.12623	1.07625	1.73306	0.084363
1.71375	10.625	0.120993	1.13375	1.65342	0.100499
1.77625	10.7772	0.143338	1.19125	1.67068	0.114724
1.83875	10.8318	0.124879	1.24875	1.66133	0.104733
1.90125	10.8864	0.130817	1.30625	1.75802	0.09002
1.96375	10.7766	0.141452	1.36375	1.83684	0.101569
2.02625	11.0201	0.132517	1.42125	1.94008	0.110192
2.08875	11.4388	0.128028	1.47875	1.93677	0.122728
2.15125	11.734	0.110099	1.53625	1.767	0.096388
2.21375	11.9085	0.113451	1.59375	1.62726	0.087503
2.27625	12.2277	0.118488	1.65125	1.50549	0.102349
2.33875	12.4691	0.106377	1.70875	1.39614	0.094439
2.40125	12.689	0.121869	1.76625	1.30924	0.094306
2.46375	12.7718	0.119789	1.82375	1.33261	0.088814
2.52625	13.142	0.128424	1.88125	1.36179	0.102617
2.58875	13.4528	0.150111	1.93875	1.29616	0.118806
2.65125	13.4673	0.127561	1.99625	1.23879	0.101866
2.71375	13.3087	0.14436	2.05375	1.18061	0.109331
2.77625	13.0331	0.143844	2.11125	1.17381	0.105484
2.83875	12.7331	0.122877	2.16875	1.24723	0.10212
2.90125	12.4854	0.137494	2.22625	1.18069	0.107575
2.96375	12.2331	0.126131	2.28375	0.930277	0.105976
3.02625	11.8757	0.137122	2.34125	0.87358	0.094018
3.08875	11.5856	0.142952	2.39875	1.00306	0.10169
3.15125	11.3312	0.150207	2.45625	1.02596	0.093949
3.21375	10.9148	0.13415	2.51375	0.851679	0.10927
3.27625	10.3673	0.150731	2.57125	0.463322	0.095038
3.33875	9.99982	0.161633	2.62875	0.263784	0.109384
3.40125	9.80927	0.161306	2.68625	0.18293	0.097013
3.46375	9.58367	0.155299	2.74375	0.063169	0.103046
3.52625	9.21753	0.14332	2.80125	0.077061	0.120515
3.58875	8.82402	0.152657	2.85875	-0.047703	0.132941
3.65125	8.56723	0.16672	2.91625	-0.080465	0.124814
3.71375	8.33125	0.153723	2.97375	-0.28607	0.10366
3.77625	8.28829	0.148566	3.03125	-0.702301	0.120416
3.83875	8.27644	0.157094	3.08875	-1.0518	0.117408
3.90125	8.21828	0.180706	3.14625	-1.18432	0.116451
3.96375	8.0655	0.153066	3.20375	-1.28951	0.132711
4.02625	7.85173	0.138386	3.26125	-1.51374	0.133268
4.08875	7.75806	0.147118	3.31875	-1.90653	0.117083
4.15125	7.75035	0.148316	3.37625	-2.31766	0.135579
4.21375	7.60784	0.165754	3.43375	-2.63173	0.129665
4.27625	7.62627	0.183961	3.49125	-2.86134	0.128995
4.33875	7.81419	0.178099	3.54875	-3.09862	0.143555
			3.60625	-3.29634	0.130512
			3.66375	-3.44124	0.135496
			3.72125	-3.60454	0.116374
			3.77875	-3.71721	0.130608
			3.83625	-3.94805	0.145094
			3.89375	-4.07801	0.130101
			3.95125	-4.21791	0.134672
			4.00875	-4.25373	0.130141
			4.06625	-4.26506	0.126558
			4.12375	-4.43997	0.120447
			4.18125	-4.54989	0.128919
			4.23875	-4.50915	0.100107
			4.29625	-4.47836	0.117343
			4.35375	-4.28348	0.117128
			4.41125	-4.2262	0.135221

## Sheet: Figure 2j
Distance barrier		Inset
1/ion_pair_distance (Å-1)	Energy barrier (kcal mol-1)	1/distance (Å-1)	d_Ef (V Å-1)
0.254752	13.2497	0.306935	0.005
0.213965	12.8581	0.289964	0.007
0.175709	12.4172	0.271638	0.01
0.159153	12.2272	0.254751	0.024
0.146213	12.0594	0.213965	0.035
0.135588	11.854	0.175709	0.047
0.127459	11.9831	0.159153	0.052
0.120339	11.6303	0.146213	0.055
0.113878	11.2192	0.135589	0.061
0.108026	10.7227	0.127459	0.061
0.10318	10.0915	0.120339	0.071
0.092554	9.434	0.113878	0.083
0.0890773	8.9692	0.108026	0.1
0.0873767	7.5265	0.10318	0.12
0.0834488	6.3292	0.092554	0.153
0.0799757	5.0573	0.089078	0.164
		0.087377	0.208
		0.083449	0.251
		0.079976	0.374

## Sheet: Figure 3b, c
Time (min)	EL	AqpZ	WT12	E132Q12	K385I12	WT13	E123Q13	K235M13	E377Q13
0.0008333333535	7.265775659734388	7.256874540163286	7.272596606102349	7.350755664338587	7.233762040073595	7.210296480549564	7.329715358010247	7.238250142484394	7.240146169619328
0.01037499961	7.263509472981528	7.261042013530461	7.27529736239123	7.346363817298013	7.231884127147536	7.211999456126179	7.328209597723404	7.236031730474096	7.23854613972276
0.02035416849	7.263042001528447	7.260320411369241	7.2774442590047865	7.343903233918335	7.231183975491112	7.216142550768329	7.336069315991205	7.236193106714758	7.239541073988815
0.02935416624	7.260726827243355	7.259534691191123	7.272443683508158	7.3469776649934175	7.233113234753729	7.213638974419453	7.325135497887173	7.238866330077845	7.238161432618838
0.03818750009	7.262412451259145	7.257612747062781	7.278260286867614	7.341560285414739	7.234587132571913	7.214696421625156	7.331409604245059	7.235975953594275	7.243341940559349
0.04702083394	7.260401443301491	7.259058392488733	7.274609177872572	7.345137291906494	7.233203614107485	7.215858589782402	7.323614897239205	7.236842580623646	7.239852799425134
0.05585416406	7.259001869062945	7.255093434693049	7.269429082788022	7.346232125009935	7.235191514477239	7.213171459470618	7.329729645273776	7.239096740507994	7.239604002244718
0.06402083486	7.256516557288339	7.257071809939086	7.2721988129111335	7.342379540872216	7.232481020155956	7.2115303919979965	7.325237774943647	7.239112090475094	7.2430274941569905
0.07308333367	7.2626721276037	7.256692157509929	7.275457351394357	7.345935604524742	7.232748617332069	7.212909117383523	7.3273799297574715	7.2391383209017635	7.236799575843875
0.08218750358	7.257097762154421	7.255341462721637	7.271491327734992	7.343607783889455	7.2327964308091435	7.215885585666754	7.329135888552564	7.2352416384726865	7.237272374228587
0.09218750149	7.2647488488827	7.260302103256279	7.274525545485244	7.343078943977178	7.233422200079704	7.215529614981119	7.331138036701381	7.239277079664136	7.242504995698539
0.1012500003	7.260334714347753	7.257033622335415	7.274738034847436	7.346185258409159	7.237019569026098	7.215778942471528	7.328891554580358	7.23522002048684	7.2417721409951215
0.1111874953	7.264523875001621	7.257153219930396	7.274774335266995	7.347952829390737	7.237008174216068	7.212169505828719	7.33113819913237	7.237797849604844	7.2392834661897565
0.1213541701	7.257087573258175	7.25176428894259	7.2716642751342135	7.349583807918714	7.23278122913238	7.215275456269427	7.325549894612599	7.237409406205953	7.238458035558226
0.130354166	7.2606572503847016	7.254542143271658	7.275011870157219	7.344433067806312	7.236432884619056	7.215035204487121	7.328817405424067	7.2352037279281145	7.2380761634873
0.1393541694	7.25634532988461	7.258060993875437	7.277023075162542	7.340898621548523	7.235713329078689	7.214356907530531	7.323891372709717	7.240567935595683	7.237601742491492
0.1493541747	7.264481709477983	7.2571829258279195	7.274864861981596	7.346114540628973	7.238401941085502	7.214397173136345	7.326448573440755	7.232484604975241	7.241096366238304
0.1593541652	7.259271591453249	7.257053448784177	7.272023369210615	7.343434313977427	7.23484253375932	7.212810750129108	7.323122435698478	7.238698447493368	7.239626347914017
0.1683541685	7.257918062250008	7.257982040824092	7.277030176814643	7.342850586394019	7.234604169124042	7.21581428029152	7.325359587876207	7.240019680375459	7.244232797227515
0.1775208265	7.259777377629476	7.262039741484259	7.274071262630308	7.346431575869891	7.234742986536645	7.215705483914614	7.325263982678581	7.237011349936393	7.242877080189946
0.1875208318	7.254724638992926	7.257811580601279	7.273310737126965	7.3430515342322895	7.234898490634938	7.212390364190132	7.327037713878627	7.235574020644822	7.245446295128604
0.1965833306	7.2589961594859105	7.254915950909324	7.27601452370858	7.347475286154608	7.235772962220392	7.213533866427975	7.321336248284933	7.239369152570265	7.23614539606478
0.2065208256	7.260163378841076	7.258938486823363	7.277558799160855	7.344644566172775	7.236372560716907	7.210730777332573	7.325605447232643	7.236042146075109	7.238580824435291
0.215520829	7.261278283618653	7.259326394868211	7.274336911455992	7.3473809708060145	7.235127460591016	7.214780954732154	7.327834154746348	7.234604760636108	7.244276904299847
0.2245833427	7.2604212206143846	7.260895841549866	7.272900735600464	7.347682438061166	7.233428828620456	7.213146321046123	7.324005035192004	7.241580721448846	7.241297856830249
0.2345833331	7.26502235215945	7.255702740017019	7.270342414213895	7.342462390350586	7.233088393733388	7.218560754299898	7.327527151698373	7.239279465665282	7.242224745429988
0.2435208261	7.265437030116767	7.255992629962431	7.272681517484074	7.344237417852105	7.236569564882858	7.213798166086771	7.328728706022023	7.23744411595356	7.2426898111201705
0.2525208294	7.260121412670204	7.256914630662751	7.276751663170016	7.3455489033833725	7.237599968100921	7.214360236358556	7.324037314285068	7.238809658509455	7.243250661204367
0.2606875002	7.2628660956088815	7.256515769965769	7.272497127892518	7.346447985078842	7.2358329267421855	7.2163395841077005	7.327794421372978	7.234723968438064	7.241749554094684
0.2696875036	7.256748018789528	7.259280139310401	7.274313860486663	7.345788547871832	7.236115194190191	7.217359599173702	7.328069722279512	7.235818158101438	7.237386625176323
0.2786875069	7.259356921625219	7.259937077181246	7.274097214843691	7.343160198412204	7.237386001539353	7.2126091279019064	7.327157275517472	7.238118173119604	7.240883848064352
0.2878541648	7.262925254759429	7.255311989367992	7.27436674539639	7.347382221194695	7.234242466637776	7.212406375641514	7.3299453699903605	7.236499639623659	7.2407233892076075
0.2980208397	7.2640986526223426	7.259221542720274	7.27054851779648	7.34454451316206	7.237482130743802	7.2144815887950955	7.332466315659996	7.238947606417168	7.239683534534253
0.3081874847	7.264478117192122	7.260483375560992	7.273150797651992	7.347863687601146	7.239228167017006	7.215545579178766	7.324912512394801	7.23621530948553	7.2411546557703605
0.3172499835	7.263159118321202	7.259971864612131	7.278537962291033	7.34806871955856	7.234598936246513	7.214558312904965	7.324579687883782	7.239958190506831	7.24390045836414
0.3273541629	7.261986405748101	7.259041689567546	7.2781182263554935	7.347945378483061	7.233690015627656	7.219074292529638	7.325649082669425	7.238695839861281	7.242350394041355
0.3363541663	7.26436138891648	7.260964812550384	7.276493700937904	7.345515080492265	7.23577052713235	7.216925906638174	7.323582162462037	7.236723748698148	7.241239197379535
0.3454166651	7.261200103397442	7.260316972350024	7.276464133908966	7.34920364729602	7.236257159133437	7.2136276494364395	7.329079608682168	7.239208730172658	7.2421300485458975
0.3554166853	7.261637580911084	7.259385287905087	7.27827811006718	7.347261611778608	7.239296752436019	7.212539625750674	7.331012695441352	7.23962953576809	7.23876215056394
0.3643541634	7.259371645703691	7.259843659170902	7.2761951847044015	7.347364166629058	7.236013083275796	7.219145271398117	7.334450444900747	7.239821911087378	7.242521314903345
0.3743541837	7.258628039942732	7.259455824635206	7.274035687030299	7.34400958639948	7.236590192403996	7.218377025531412	7.325735036625878	7.237344095933255	7.241752265819494
0.3834166527	7.266752165425208	7.258364733278809	7.277265797648593	7.34343123798855	7.232737315139666	7.213657743199602	7.326785809757135	7.239302889338205	7.241800532354702
0.3933541477	7.2631116219079335	7.261724259976103	7.276506778172845	7.345505768821591	7.232353325342473	7.2162536086057845	7.325353794109967	7.241647051186011	7.241157181117903
0.4035208523	7.26198425817198	7.261019576806438	7.275129193072273	7.347239354491421	7.23404292906636	7.215214628025459	7.331303831062282	7.238315721741216	7.239142578701111
0.4135208428	7.263851292959767	7.260094668901684	7.274916154984604	7.347966194145146	7.235797648858511	7.2157639420742665	7.324709217329881	7.236690847917254	7.239748696392914
0.4235208333	7.261642538329507	7.25872173264067	7.275894993063758	7.3452068588636426	7.236886268826244	7.212250971328333	7.33024136541495	7.239087383552662	7.24205802466887
0.4325833321	7.26405383891648	7.255816139460042	7.2743371820574705	7.345967605392343	7.235271972352825	7.215471013095171	7.328896296276705	7.241581039446649	7.241452815560597
0.4426875114	7.260505937630095	7.255721693707753	7.276814905095044	7.3469657419300685	7.230848045055919	7.21312471498057	7.326523054048202	7.237470006458278	7.240753649871766
0.4526874721	7.261509763399918	7.256935279779384	7.275745882972396	7.342921861149442	7.237520540999839	7.214279100879109	7.331114728457852	7.242984154109022	7.240498335321268
0.4616875052	7.26312428103274	7.257365436779255	7.2754648510342905	7.3467956422463345	7.238646806416989	7.214787375115181	7.327726879678563	7.24250230473527	7.244278221915394
0.4715208411	7.263880263795906	7.259593231238606	7.277211804287049	7.344048169857959	7.237995369730882	7.215678329711297	7.327484014818535	7.239316556541809	7.2473692920042065
0.4805208147	7.262859488316471	7.258630472380943	7.272734022645214	7.346881712567907	7.233167556986759	7.2159604870035965	7.329550575045971	7.241414442501632	7.242879389297242
0.4905208349	7.262164228113814	7.259769751553089	7.2801901011077605	7.347589126865612	7.236514502333103	7.214782818298683	7.322955539679544	7.243073834286276	7.244829195703377
0.5005208254	7.259272555392945	7.256178320805317	7.278749570279563	7.344269882302383	7.233934487305106	7.219057815401986	7.334694904442516	7.2377893975859635	7.244053781103828
0.509583354	7.2628214615467535	7.2566350802267365	7.277207302530764	7.346753271773457	7.238309782704711	7.215436548270243	7.3309455147962534	7.237928434636876	7.242917827550954
0.5196874738	7.265278556902555	7.258464246430849	7.2756770383867515	7.347425949786514	7.236303916679408	7.214826842322283	7.331462609959231	7.234990568296382	7.240948678277105
0.5286875367	7.255877297410893	7.261848169364375	7.275976451114694	7.344598068399914	7.236981992074652	7.2138246028031245	7.335190262500962	7.2408239960931855	7.244275565544802
0.538520813	7.263705321816332	7.258439763269277	7.274431455508511	7.34137855571966	7.23724580948892	7.218063521710995	7.328994437352376	7.238647890144375	7.240666466676435
0.5475833416	7.263380705010984	7.257123976726225	7.277545021611703	7.347173461968746	7.235880674132123	7.213617435831367	7.3301601077842005	7.238055646153152	7.243765634056248
0.5575208068	7.265769953225608	7.256034268926456	7.2754374573703515	7.346246980424763	7.233604744947667	7.215785634509279	7.329169642521386	7.241468425849303	7.242894250597733
0.5665208101	7.262821208182035	7.2596831958891626	7.273757104199329	7.348177737718208	7.237162328525673	7.214348102325358	7.325747763168884	7.242292894638885	7.241991843857058
0.5755833387	7.261319708318999	7.258017335314693	7.278894618015246	7.348954953153724	7.235623140825952	7.217220398226617	7.334692799653875	7.241482956065852	7.239856991657616
0.5845208764	7.258355038437475	7.258263690939074	7.27705377685668	7.343211247121185	7.237530527745254	7.21413268715587	7.335794949203555	7.238897391364722	7.245308843862793
0.5945833325	7.260875229649898	7.257242826802343	7.275772594934554	7.344616382239498	7.235575870834509	7.215512322670143	7.325014595087136	7.238378429174785	7.2463180037323385
0.6046875119	7.266321685718548	7.2598261820096255	7.276841819267142	7.3430901142699	7.235918685284657	7.21663338147319	7.328381976514553	7.238560158556545	7.242642263444947
0.6137500405	7.265553041383585	7.2553790247755945	7.277453218205848	7.349423434217715	7.234718052070265	7.216564930252533	7.332542791222376	7.238790909469062	7.24359587405083
0.6228541732	7.260587470984355	7.256925846306724	7.275855833543408	7.347339798590015	7.235465729243589	7.215194589005999	7.328933215994205	7.241185281959732	7.246531619443616
0.6328541636	7.266234738302739	7.257927433526973	7.277770182735866	7.346861277722081	7.232429462910204	7.214343093201154	7.327023903854659	7.239417644376701	7.2417309643497365
0.6419166327	7.256035006400163	7.2596149619159105	7.279883242140267	7.346868268713516	7.235599092200258	7.217347200295448	7.333311907017553	7.241256423414015	7.242484345073706
0.6519166827	7.266378933811049	7.2575085556052645	7.274615203296382	7.341494216174117	7.233877176933302	7.217883818420615	7.32973982819291	7.2431050293976496	7.24301390060896
0.6619166732	7.259517150473402	7.256373117261015	7.276329482963	7.346629025009254	7.233061984332723	7.215878212079048	7.3330008936362	7.240378383471224	7.244388107519237
0.6719166636	7.262926226966974	7.256422928790096	7.27433712561818	7.3457779324531725	7.234369812137688	7.218413541645361	7.329828546543123	7.242930363748312	7.243996002173634
0.6819166541	7.261396337053171	7.262936661615077	7.278412378677137	7.34506184003497	7.236534486278282	7.216748462645344	7.326885792923776	7.239712093373397	7.244252337282286
0.6920208335	7.265956247921652	7.256743152478352	7.277236490934359	7.344703956473137	7.234117320359493	7.217323645423987	7.321466315587596	7.238170508798784	7.243232138676885
0.7010208368	7.260921160430139	7.257128785595379	7.273831698618656	7.348606624092507	7.233959671934782	7.210734387561539	7.3292186433816715	7.237944500004187	7.241959078933357
0.7100833058	7.266045770407027	7.260428431734708	7.276420911083363	7.345334505438979	7.232296156088475	7.213523123061902	7.328020718800172	7.237368481042229	7.2436762168721405
0.7200208306	7.267855026615626	7.25892292861977	7.277599046549382	7.345160833151406	7.234967255372469	7.214348853639777	7.329836729142357	7.237295407005999	7.2451696906687015
0.7291875482	7.265973213323472	7.256081284894438	7.277957456756117	7.3434370242778275	7.23569015717904	7.2170753814602175	7.328615071123181	7.240582822167096	7.242814485481764
0.7392500043	7.268049150126253	7.261468360247205	7.275477338128016	7.347195522522407	7.234724920212662	7.217079776091571	7.328859471820111	7.240457768044652	7.243606314264999
0.7482500076	7.263735843661259	7.2584014350648705	7.276174520380193	7.347323408636477	7.237437821806559	7.214278285701904	7.33196425983338	7.241551305228458	7.243177051792119
0.7571875453	7.266220864646148	7.257809766573885	7.275078499063481	7.345051490348837	7.237459731743222	7.215729736307063	7.328884293782946	7.238053141068514	7.24157749588897
0.7671874762	7.263915323623603	7.257247857894365	7.272760399651709	7.3442078957183	7.236434683058893	7.215272642686377	7.329691948187127	7.237864199817364	7.244592044972492
0.7763541341	7.260013855625207	7.258203374096206	7.280996382803235	7.346527933254383	7.235121323141074	7.2184293189462085	7.3270403472024626	7.240594077770761	7.244749854989213
0.7865208387	7.258976044246532	7.2582594461393395	7.276849505019355	7.3452594727397225	7.235201469697304	7.216394193418647	7.334782417637848	7.23870689892438	7.243791312958079
0.7965208292	7.263318794719252	7.258699943100433	7.273446338698193	7.348406312014603	7.23614538737029	7.213062725465849	7.333060034555606	7.239049919170542	7.243582490379157
0.8055208325	7.257435035625218	7.258899589587394	7.2743059737605265	7.341744083383998	7.23985177823679	7.2181788479802	7.33297601860888	7.238033391365971	7.2455774874299355
0.8155833483	7.269174608009154	7.25866035609062	7.279901786110268	7.345615011698092	7.232292355852709	7.215384946619045	7.325156726443339	7.244345235033087	7.242483658547137
0.8243541718	7.259143309755868	7.258564645219503	7.281397588233682	7.345919440626597	7.235657975343384	7.213961602958408	7.330933238318531	7.235822070143074	7.244895833506438
0.8331874609	7.2575694673204385	7.254419680205413	7.277722233266607	7.3464520643495295	7.2355488492108275	7.218396398907674	7.334441686709001	7.237466766300886	7.241322869931656
0.8422499895	7.261607573204467	7.256667724523791	7.2752497613637646	7.344219559077264	7.2370548611586205	7.215444159000842	7.32883569187414	7.232986363751851	7.244794984680588
0.8513541818	7.264276515006296	7.257505275172425	7.278083632172368	7.3501820792553545	7.2356515700497726	7.216396280290145	7.330560501306445	7.23742415708046	7.238176874777588
0.8595208526	7.266617228846515	7.259177389621992	7.276260708550636	7.345024154064755	7.233536621593498	7.214589072331071	7.3347922826968945	7.237502168747281	7.24427931403338
0.8687499762	7.265160167607895	7.257048294444377	7.2763778843231375	7.345658254894387	7.236791207423755	7.214780486972513	7.328597539912847	7.237733306213964	7.243469527712395
0.8776875138	7.260725767973252	7.258428673485303	7.277834316182665	7.342909072817119	7.236870344335763	7.214170227372042	7.334953268903254	7.237645811242373	7.242087050212578
0.8876875043	7.268388708197393	7.257423550931473	7.274809316479787	7.34724859642499	7.2366237879177335	7.215136652668488	7.337377554258956	7.243061593852666	7.240711497119607
0.8978541493	7.2608035670671995	7.2583129919971014	7.282349762458996	7.347778846742306	7.235582417649262	7.214634466083572	7.333642127804914	7.2399112410573085	7.242741270183034
0.9079166651	7.264617481907847	7.262933789051478	7.280457342735194	7.3478300439431194	7.236214369913535	7.214530102021408	7.331906010557715	7.242479206493792	7.247002972801039
0.9170208573	7.255134835314346	7.257906687236499	7.277680031625259	7.34723804394339	7.235006406371698	7.216868709608955	7.33291693786995	7.236834302728011	7.245480620005075
0.9270208478	7.2641299018876175	7.258190377463913	7.27881424093853	7.344113127303308	7.2347018774941905	7.2219406432279545	7.322740167203898	7.243617558809848	7.241501182047455
0.9358541369	7.2616793167528915	7.255337394334505	7.2773734032131205	7.34934132036732	7.23554945886775	7.218097748447228	7.333772373594725	7.242121800262889	7.2455725892766365
0.9440208673	7.2645735088682395	7.259957128259655	7.27721740232144	7.342672196387146	7.234865832414549	7.217494348404832	7.330556330786754	7.241901779603135	7.242505521443509
0.9530833364	7.253725994767238	7.258556570418655	7.278868771573205	7.349167804012981	7.233726598131996	7.217005416156377	7.3233637677967796	7.240521584786895	7.242944102923195
0.9630208611	7.262334490568506	7.264586817893834	7.26646827263008	7.3463536522610555	7.263167882239328	7.231489896053892	7.330611353745212	7.247701934460364	7.246466488439725
0.973020792	7.2650181473748745	7.271656519341673	7.273994468135447	7.345951577947437	7.279665785149054	7.194002200129525	7.3223676749740125	7.236943598355924	7.2514168311109914
0.9811875224	7.261103295340461	7.203314600627283	7.275353142287147	7.34797044412889	7.225850319688353	7.1923641672926	7.328799573977378	7.223522986868765	7.27452601528708
0.9901875257	7.2664385470705914	7.21933217519665	7.270970985379118	7.343247743926322	7.216000452490685	7.200030460733471	7.330409652552566	7.224290770780579	7.222039126497657
0.9991874695	7.356404188901672	7.193000336771041	7.293929857638827	7.342879436524706	7.257682571262549	7.217865892144897	7.4896133819618065	7.230762672164	7.218232099867906
1.00735414	7.195730266228075	7.199735081177472	7.202441365725896	7.322585920235281	7.210165012379319	7.182564910901725	7.32394444393212	7.225661652906443	7.191857226502917
1.016354203	7.126691468277576	7.189101613901428	7.168694575384182	7.316945159552151	7.194765098695366	7.130241514898461	7.3354003683252404	7.226863249594525	7.149561328207713
1.026520848	7.111055571443146	7.166985129862731	7.143752923228346	7.294355082547514	7.141458272115761	7.057469015431677	7.247155463548383	7.130784598838636	7.084079530149199
1.036520839	7.094634537092648	7.090980249519783	7.092578400436085	7.212138682210552	7.043915306808898	7.062840800052018	7.140520258832068	7.013863663705652	6.985728928139667
1.045583367	7.096362540883447	7.016808609245357	7.057429066976198	7.175697899900337	6.979238851159984	6.99232180495886	7.114804405219755	6.98612708525715	6.961482163172768
1.055687547	7.090839758181124	7.003505809328677	7.003766293132244	7.169768222022529	6.971755352219786	7.018950687385282	7.078674939602161	6.921023014276341	6.944400193047367
1.065687537	7.094680145734566	6.997554984819763	6.978496001706806	7.122751330187647	6.949552856864773	7.004404443385911	7.081368572489049	6.98593632663564	6.954522711966247
1.075687528	7.130006501444585	6.987414946131574	6.9827793099781985	7.097342735091621	6.928782390639427	7.008110818329854	7.0650997605019406	6.94114383637727	6.947729599843923
1.085687518	6.996482617143936	6.992055273357404	6.976471604372826	7.100281006604973	6.937816901220546	7.031414611840859	7.067277708386159	6.935184450257131	6.946484767034508
1.094749928	6.957840023794215	6.974966857206302	6.978475737620881	7.101982198693274	6.9366711492993804	7.021491638507028	7.0717844416047955	6.940092535644956	6.94088734631521
1.104687452	6.955392225717556	6.964925840987621	6.976563392720313	7.09169946768977	6.956248824946999	7.025245250873181	7.073856818957907	6.934303784965981	6.94358172676724
1.11385417	6.944760455471556	6.9765995017225055	6.973106602476467	7.096330513681944	6.943609276415661	7.027959346860139	7.067458628351572	6.9311587478805805	6.944907007829539
1.12385416	6.944034158291403	6.970048854132562	6.981549281199669	7.101257230600543	6.942256755006497	7.028947069499212	7.067992200949838	6.9341412752299405	6.94468175403027
1.133916736	6.943811129414217	6.984995508592776	6.981320054399228	7.097552140577858	6.946746350127737	7.030554683166306	7.074636594648514	6.9292442248485155	6.945967141274292
1.144854188	6.942267399933863	6.953827128623314	6.981281839168348	7.102601503278315	6.944160783101433	7.034070555525477	7.074245061018882	6.93264592843273	6.946170584612309
1.154854178	6.945683908798491	6.918262106418041	6.979681194680678	7.102717642131481	6.945513300758823	7.0327395557022685	7.080035084864061	6.929861963058461	6.947703891114569
1.163854241	6.942725604583318	6.9178607317635255	6.986101844378742	7.096842211785156	6.945822907134601	7.0331373972239035	7.076909948473677	6.932550067141015	6.950864271506913
1.174020886	6.954638894838385	6.917376386432778	6.990498525868984	7.10431561545535	6.9450543153617845	7.038295972491585	7.072993010148329	6.942111675304657	6.947823057356592
1.184020877	6.950586835583877	6.91422216903282	6.987995277162557	7.1066944093860585	6.947679320654364	7.037630752039716	7.078425632747585	6.937925340110167	6.9525912219902395
1.193083286	6.952868639284196	6.907288369213051	6.988164010426649	7.105280555054941	6.948693255179473	7.035331817606074	7.0797533092045395	6.942115549002945	6.952868025686676
1.204020858	6.95057804320235	6.914221526858428	6.991603884387177	7.108150189717111	6.9510072746028895	7.041321097127472	7.077291949654956	6.945389336311709	6.951337973289424
1.214020848	6.956135340695454	6.912522896610606	6.991629244788022	7.103231933840047	6.951141543558104	7.038740786697387	7.078905744593294	6.939118593684088	6.954597979207348
1.223020792	6.953054082895148	6.911518791971842	6.984202397118627	7.106161119568152	6.954440392441829	7.043492596799174	7.083515850088342	6.9423890620260895	6.95325910745782
1.23218751	6.948951161532831	6.91488671531426	6.988354949147275	7.104120215695106	6.95499576734731	7.045098375945439	7.07922226489004	6.943624931549893	6.95805044798649
1.2421875	6.950010314403204	6.912423783559277	6.9940372858753665	7.102670039102965	6.952414357332723	7.0412535166581165	7.07088818506192	6.945751810881831	6.955159759177562
1.251354218	6.951251553915182	6.915747732482027	6.987709780921125	7.106121329144271	6.956147836300188	7.046533908249444	7.077387810242952	6.941422631472442	6.956937901393971
1.261187434	6.964258948442893	6.918323292514522	6.997565359270167	7.109816891872013	6.9556530638896295	7.048678953712219	7.0747619012025025	6.946367269969377	6.958013721394872
1.270187497	6.963326575891514	6.916981256900391	6.9972530127403845	7.104098101793177	6.955850961206666	7.0452861011734145	7.07527898281737	6.949395667865113	6.957972385524466
1.280354142	6.95735878581916	6.9156343379376395	6.993919851176003	7.109321737210078	6.952757668758781	7.0473630720799445	7.077621492498967	6.946887066865541	6.961687628870682
1.290354133	6.961380447158575	6.918365426931952	6.993221835699205	7.110654234279498	6.956517251879115	7.052522779596449	7.076111514864382	6.949482028669048	6.958927403659682
1.300416708	6.962403431720664	6.918088288391874	6.996269991466593	7.108759435565797	6.96012097176308	7.050018426635226	7.076904269846072	6.943171408673254	6.960108116727826
1.310520768	6.963145321965079	6.92200084742899	6.997010860507375	7.111230687031023	6.961182372653579	7.05041283635139	7.078210015715964	6.94778127422923	6.960805713803355
1.321520925	6.964147786333055	6.917714809483816	6.997645842512213	7.111634449683035	6.9589471449024956	7.053950574178788	7.082031361896629	6.9507233277533516	6.964740125617196
1.331520796	6.960071578728673	6.917425603987271	6.996896149811853	7.114064308617406	6.9572913263177725	7.050143035804363	7.084078670649042	6.950317482743651	6.963942472380597
1.341520786	6.965789786756673	6.920225767350855	6.9956273945387135	7.110892650579882	6.961100352857474	7.048227468520774	7.085614588505521	6.949918670392989	6.963815795555111
1.350520849	6.960095359429426	6.924759125578066	6.996829815862057	7.112357971908696	6.956744900095828	7.05289717065348	7.075570054559989	6.950749865389652	6.959054400149927
1.36052084	6.965726255130437	6.917267016473251	7.000517904028409	7.113104000313906	6.958907165132115	7.051665944769295	7.08359173952078	6.9519383670401025	6.961868813842
1.37075007	6.9663055755133225	6.917600757926678	6.994225530895825	7.110839905905616	6.962538054857797	7.050604864520321	7.083553941936314	6.953766195615873	6.966595682463643
1.380687475	6.965179164409486	6.92684190628341	6.996866509971488	7.111486568621141	6.961194816064783	7.056149442307951	7.078126435081522	6.954675667882206	6.96040975946832
1.389687419	6.9631350236156715	6.921270195155597	7.002910455243383	7.115864079509933	6.959295223074942	7.054751654145589	7.093545875063777	6.950039533988539	6.965002797628253
1.399854183	6.967596384226776	6.9213697453944265	7.001943190524382	7.112014753880023	6.962462365492696	7.058436404929685	7.082781948405293	6.954696187056581	6.965023854197364
1.409854174	6.963231896751518	6.922974717375638	7.002655274505388	7.112590503204649	6.963113290293369	7.056652556641656	7.081874000118124	6.951357474815843	6.964199645326791
1.41991663	6.969883869440533	6.921262325399162	7.00225606387383	7.114167356214952	6.964206405474411	7.056424007532591	7.081671361070439	6.955370321804653	6.967443264896133
1.429854155	6.970782445788005	6.930210637376635	7.0037065878394715	7.114277777734128	6.967732000638648	7.059189095052058	7.0868728651451685	6.956339619607505	6.968240850304428
1.439854145	6.965528751256458	6.924378948300164	7.006015635028665	7.111942068659597	6.961750512572611	7.055662891380599	7.075924443441429	6.95665005208937	6.969857103223229
1.448854208	6.975768892883446	6.928110703490562	7.004472621246229	7.116308926625169	6.9632365778912275	7.0596798201344795	7.081888361131206	6.954350940853038	6.971053988255619
1.458854198	6.974683061199692	6.927409704254401	7.000001458669464	7.116648306324454	6.9645229653191505	7.061433540652733	7.078481843681704	6.958058950095776	6.966852937937841
1.469020844	6.970902482283362	6.926772784557109	7.008273786277212	7.1166098889311415	6.962610991246558	7.059079120151696	7.080317869067754	6.9607181990390075	6.968243254503541
1.47885406	6.974270061911413	6.928881024183106	7.003896301241224	7.115266666227685	6.965122087113441	7.05828955755708	7.09031873614145	6.954140086408783	6.9647013110624965
1.487854123	6.974664119933272	6.931742611661565	7.003444216564008	7.111770768399916	6.965333146397482	7.057121912609094	7.087670585767155	6.960554284558796	6.971158790229478
1.497854114	6.974693455576762	6.930435599525914	7.005918166354252	7.118145221670534	6.96848631891083	7.0619012300503785	7.088750654987953	6.9606465012323735	6.967543365325137
1.507854223	6.976272454868928	6.927032993971103	7.003210174468346	7.115012828155312	6.968243705057567	7.057324614503496	7.083271225796761	6.960178323281665	6.97372805969461
1.516854167	6.972207534767927	6.928793175719711	7.00599446365884	7.116818472929142	6.970673581059645	7.05975575085976	7.089339982575636	6.965076258990481	6.970657113920521
1.527020812	6.9745414117862055	6.927554793632036	7.006061965288114	7.1161363584044155	6.967288067299009	7.0636945216549005	7.091442407763543	6.9663391150582	6.969973546840768
1.536020756	6.982029742856012	6.932434843146275	7.003819327450283	7.115160775473248	6.966055005772754	7.060838407923209	7.092018267965302	6.960784038596508	6.970949785562427
1.545020819	6.974547507530115	6.931615157332767	7.002413438855294	7.1155425299629815	6.9660782114864785	7.05972855476664	7.082801006192394	6.9631335340268805	6.969637779549105
1.555187464	6.9796992677150165	6.9335636183247145	7.005462398258911	7.113042695276296	6.971871554484352	7.062659360949636	7.08808430890517	6.958828231183006	6.971650346381859
1.565020919	6.98457791044973	6.933684730727558	7.003076822346801	7.116437062090673	6.970119366103755	7.059502693386149	7.088666204821179	6.96043862691833	6.969255782943125
1.574020863	6.974244190000161	6.934968758872697	7.005545797616241	7.120736773161559	6.972438488020137	7.059604040243483	7.095947149513034	6.962114789389789	6.970818511972531
1.584020853	6.984508463146291	6.931109999440821	7.0076206226019995	7.1204388158779555	6.970445907209884	7.064561462309898	7.093061615501572	6.96169704951795	6.973354758816915
1.593020916	6.971015893636162	6.93409714186304	7.009474995143547	7.1133899270409175	6.970186429538569	7.064354476303452	7.092579264290023	6.966512787179428	6.972956569724779
1.602020741	6.9841857728236185	6.931913878456363	7.010627510009489	7.118371231879017	6.970986913001132	7.063169542492401	7.0872052219375075	6.964619213687769	6.971719029585763
1.611020803	6.980359794086382	6.936459727717822	7.015778094074778	7.119178471387602	6.973156574571118	7.067794791853065	7.081926900367291	6.963084968336384	6.971628086624662
1.621250033	6.981696939810586	6.933321398664726	7.010118721404363	7.1221127334657295	6.973277597608467	7.065796912231846	7.094531577712456	6.968498386105274	6.970804336259215
1.631187439	6.9759696581449475	6.940102178462395	7.0110135201383175	7.121620426957486	6.974317785094894	7.070480540021961	7.10376728346877	6.962282231483426	6.977906435303618
1.640187502	6.978195762699391	6.938364068877869	7.012786473983914	7.116639776637055	6.970806880010642	7.063900082050354	7.09838371932568	6.967512401730263	6.9783264793579605
1.650187612	6.976890303525279	6.9375595782778445	7.008648918026959	7.117320458364958	6.978425612496304	7.068283576991918	7.0944699147556225	6.969695887492039	6.973411419527615
1.659187436	6.977608188957024	6.9362727061062825	7.010560758298402	7.124644010529541	6.973644152160027	7.070427827925147	7.092711317056294	6.9657875425637785	6.977464439806046
1.669187546	6.984670994574779	6.9415042211023845	7.012974624401058	7.121244887897812	6.972822712430346	7.0660612656133255	7.089095666445264	6.96774520937514	6.979539714440259
1.679187536	6.986907921874455	6.941855184919467	7.009283276771098	7.118454559093749	6.97448337234154	7.068894919665288	7.085842576799486	6.963160252193648	6.975691700366866
1.689187527	6.981893501443923	6.9360143873997675	7.009215222000511	7.122870696550597	6.976910083237409	7.066721886012044	7.096317983621054	6.969233537672625	6.976960817449995
1.699354172	6.982508613698252	6.942882463657395	7.01572746373657	7.123298528412407	6.9809751428072015	7.065589071173127	7.094845803153013	6.965642928157711	6.977952470871503
1.709354162	6.987386272941999	6.947025722373928	7.0139068017219675	7.122681742652004	6.974561411171943	7.07003257787395	7.096796810598079	6.967770269969643	6.977011104169374
1.719416738	6.983533263298208	6.938540486414065	7.015431231285815	7.115671751808188	6.974734448194613	7.0658261566713465	7.092555913611067	6.969087574922709	6.976071818160561
1.729354262	6.9829690401696585	6.939477284585553	7.020914876489803	7.123197656304933	6.977475902555666	7.070599618429003	7.0942574170198505	6.969842450435249	6.9805157856645295
1.739354253	6.9820748422915075	6.942329697840866	7.014526497753252	7.120553220820588	6.978005813051697	7.067425738162342	7.091503566949486	6.9692342265235965	6.979642407483003
1.749583364	6.9887217933001144	6.945340261335741	7.013901942744876	7.119127407513572	6.9791431849468495	7.06926350365534	7.098847013526779	6.97017499717722	6.983031341967039
1.759520888	6.98467306676617	6.9407211173874135	7.012967822871133	7.122964701132266	6.973733913904828	7.070771650519194	7.09136507543307	6.969369963574122	6.979077661702966
1.769687533	6.987677606278949	6.9468481443911205	7.011846011974787	7.127020491750225	6.978366961782392	7.0712976472333535	7.098057297308881	6.965451428737657	6.981410927278328
1.779687524	6.9878632938829	6.944815267665544	7.01315545241692	7.124938982469546	6.978032620258783	7.073111293975195	7.098651799916873	6.973470653431346	6.980905560064232
1.789520741	6.984312255159852	6.940028048527696	7.019859634815219	7.121590582388007	6.9758905393377955	7.0730428414905	7.095335397871775	6.972382756761813	6.981265760573633
1.799583316	6.979108289660205	6.9445120314122475	7.016475049480455	7.123234008558958	6.981090867482173	7.073506490017229	7.096224636805435	6.9780251917928044	6.982424720134171
1.809520841	6.984466993900695	6.94423241543964	7.013312180502849	7.128441812874935	6.977736331827245	7.067666845884712	7.097359905136688	6.973486657432511	6.98405219692548
1.819520831	6.98768875096418	6.942323193256749	7.020869333245058	7.120767849817037	6.97984990170651	7.070925263063778	7.095470647302733	6.973085237865756	6.980327368350463
1.828520894	6.987100715324652	6.943716677712809	7.019813158943428	7.126351933112983	6.976919186011768	7.0698709317017165	7.092661288261833	6.968027569912263	6.978164665528077
1.838520765	6.98598623492358	6.947154275120042	7.018395179250699	7.126965311393262	6.978911039914275	7.070520113134336	7.100957327050409	6.977013481146022	6.980725039147693
1.848583341	6.992166264328608	6.946871522458508	7.015460311289411	7.127216486424549	6.978805309869699	7.071502807270528	7.101239872264543	6.973162776303485	6.977880005668385
1.85868752	6.984124694701757	6.946818916568468	7.015890921825002	7.1272125781922	6.979322580459852	7.068359955707679	7.10245405328048	6.973313814939705	6.98543592362674
1.868687391	6.992884387901439	6.946793602345133	7.019625619974545	7.127767264573009	6.982285153909248	7.076625106143965	7.10111927236351	6.9756088084720265	6.982301089467796
1.878749967	6.987246569430093	6.9490416442679415	7.021646154832358	7.127213359357869	6.982202902752228	7.0735889458033325	7.100369070932228	6.974571098930919	6.983051424421065
1.888687491	6.9873301761093645	6.949589678916277	7.019573600917934	7.126449719673697	6.981676730707671	7.073349459439316	7.094430383475108	6.976089897470793	6.985092961695244
1.897687554	6.987173581558935	6.946990204308037	7.016847260363619	7.124249983233885	6.978034385612746	7.071112461406495	7.098002786964964	6.975308384655764	6.9844927779143715
1.907687545	6.992360868408014	6.946971026943767	7.019691367564752	7.1279720751058875	6.981640753040861	7.070985587264171	7.097442038029638	6.979249279990678	6.985583169917708
1.916749954	6.993613299519153	6.95490143343244	7.0184678290948685	7.124545596607054	6.983802341089218	7.073919500791282	7.100215601645981	6.973260504086608	6.988132323583424
1.926687479	6.984292259850189	6.956973996124549	7.0218121796225486	7.124411027841139	6.9850557277719645	7.074088352285278	7.095852259377391	6.975893955212905	6.987016739390384
1.936687469	6.9914295588905215	6.946133295202216	7.026337681964596	7.1259540273488255	6.979364832859476	7.0746705203815665	7.097246508018221	6.9791313394906656	6.9782295971072354
1.94668746	6.993085091563762	6.949744750829008	7.021762130658932	7.1248125499899375	6.985228311367862	7.071971492504315	7.098597557649697	6.978901891989826	6.984908749680751
1.95668757	6.9972282673014465	6.949137116101516	7.0257360656126595	7.127003273754099	6.984266495371505	7.077132499895685	7.105756043313089	6.977321479216966	6.986636808440238
1.965687513	6.996151810126985	6.952122890703518	7.024848009317152	7.128557979697499	6.982381916235053	7.0753534523144594	7.097755221988324	6.973502272356534	6.9846292610925245
1.975749969	6.995719414471571	6.952656626552633	7.025722882501981	7.128977165312636	6.98482982024576	7.07492077864473	7.0941991657744286	6.978488642219406	6.991097239028107
1.985687494	6.988401105596923	6.953053801254278	7.025057175746177	7.128073225121291	6.984680010298256	7.07328891993364	7.101001372124671	6.976169442324748	6.991397589581742
1.995687485	6.9917044492797595	6.950384882616058	7.02336160679082	7.13157332212405	6.9842632693579505	7.073067435923411	7.104540323407706	6.98280902542682	6.988943384048295
2.005687475	6.985823218487124	6.953314466366005	7.019779657440384	7.126562693585294	6.981898540225577	7.078228263901525	7.101974577977177	6.98028320388583	6.99048022723685
2.015687466	6.99362460146592	6.953160725030509	7.026346133421474	7.1296903493387305	6.985928146298465	7.075770652756518	7.099912600318781	6.980948586373896	6.989550423185561
2.025687456	6.994736399882323	6.954516606665853	7.026491005936596	7.127269172594566	6.982150365729206	7.0753961739906375	7.101028192829862	6.98009893879636	6.990310802171896
2.034749985	6.994603361760312	6.954165664788182	7.0254634988924405	7.127593787018794	6.983326963110251	7.074741525177204	7.098521177038393	6.978437194068599	6.990059020086486
2.04468751	6.99285182504492	6.9527476272204165	7.024669875981071	7.128084332883124	6.98416955417145	7.070942939826745	7.093236361563729	6.980113112978257	6.987297710167077
2.053687572	6.98992665865962	6.961017476633998	7.025728788388454	7.1280672248006045	6.987129081110522	7.077583704486955	7.103400299153989	6.9872208486612	6.989224943868379
2.062750101	7.001872323366926	6.958236576729979	7.030265662506221	7.127155534394515	6.98617499892431	7.077140748481531	7.103512680461765	6.9837717064938	6.993629638227657
2.072854042	6.997447591027521	6.955025983354065	7.028243692970771	7.129942582349676	6.991226854341255	7.077262924948428	7.100212961029699	6.982583631904857	6.988906311537052
2.081854105	7.003018133323572	6.95789279346226	7.026483219147411	7.129544564222788	6.986846201072474	7.0764505811540435	7.101017617311248	6.981131443498262	6.989787774331394
2.090916634	7.004035149832761	6.960935411490621	7.026525808231535	7.130593135738013	6.98408949005759	7.0786535635929795	7.105910962229167	6.987159375259428	6.989978686134416
2.101020813	6.99618082568181	6.956134625940868	7.027835536582995	7.128515390914663	6.986495063281699	7.081046564710209	7.107496281031834	6.985006915061599	6.98960670712169
2.111020803	7.004551794411174	6.957692540398369	7.025821520033721	7.130131044231828	6.989440075429096	7.080069845259322	7.112252262426902	6.982916447338202	6.995440131308058
2.121187449	6.997876082500069	6.954598211092835	7.025534915017159	7.128175774776237	6.988065985331152	7.080905486335	7.102740344659283	6.986129869819879	6.993863543125769
2.130249977	6.9910055888199105	6.958740204568596	7.027181763420927	7.13118205451723	6.990540616083036	7.078071482587285	7.10485441728846	6.9838428939343675	6.992447953294038
2.140187502	7.000286461352136	6.959461439020563	7.029706481536232	7.13430534366383	6.991133669585588	7.0776805719105695	7.107297577890971	6.981559380500613	6.993088562980086
2.149187565	6.996938573059567	6.957058668376236	7.024691412611324	7.129811324621971	6.988953588904576	7.080011254976131	7.101720776331081	6.9807416500278	6.992556775102324
2.159187555	6.994503303541042	6.9583547246224855	7.03047854782579	7.132407506476703	6.990351590242265	7.079374238364798	7.104983609018909	6.9850335023211105	6.989416180515137
2.169250011	7.0072944997276485	6.961446716486561	7.028622080016075	7.13492177359213	6.986509762814775	7.079367207468204	7.102958235768872	6.987113019045782	6.995256094748275
2.179250002	6.999051267637082	6.961363843402779	7.02818467096454	7.133566408902607	6.990599890631662	7.076026332491233	7.100690961079724	6.986815639305061	6.997110290426981
2.189187527	7.003808816842318	6.957726609006327	7.030305954907382	7.131047467708557	6.989077087004974	7.076924641658643	7.103125563757567	6.986308184461147	6.99318866139299
2.199187517	7.010149040088354	6.959060292283242	7.031555314228896	7.131811590342414	6.991417534550621	7.079413461733881	7.1077527242009	6.994612245860765	6.997969635747803
2.209020853	7.003697779452995	6.964021161003164	7.031261705319293	7.13224537169439	6.9895746957695195	7.079863509763055	7.099770968531043	6.986119944379908	6.994162213787172
2.218083382	6.998573342105864	6.95990631533587	7.0329112883118885	7.130572552652909	6.989036577875081	7.080166110542609	7.109265462014611	6.989946454028019	6.996577649834528
2.228187561	6.998589068937994	6.961741305603205	7.027101673167917	7.131715307086401	6.987888145597616	7.076820752191483	7.115959274234955	6.987706740129065	6.99608270318417
2.237187386	7.007430567879924	6.965585233264351	7.029982194787939	7.131409591432157	6.990838354838635	7.0776173666725954	7.100969227234936	6.990188030953941	6.993349426066766
2.247187614	7.0021340095908675	6.962691315046575	7.032557129810965	7.130724272382348	6.995612213301561	7.081994318491231	7.106674747574466	6.9884334880206085	6.9995137856707474
2.257187366	7.005342963458188	6.960855359632267	7.034080926836547	7.132135213471192	6.990322836416536	7.083887993977319	7.106033343741386	6.994406101216029	6.993981771555319
2.266250134	7.005268374883084	6.9645114490924955	7.02971774250816	7.13653788882243	6.993390745843826	7.082559997517474	7.108304125565157	6.988431204768697	6.995531285284761
2.27618742	7.004328225352037	6.968840660197441	7.034997969631661	7.127264494204968	6.99321355823202	7.080768084880267	7.115780295547976	6.991965580476541	6.99718941070836
2.285187483	7.003477131269152	6.966391578092193	7.029920358136229	7.136153879851504	6.9886840311081215	7.078490675288123	7.11478187471412	6.988389844172827	7.002208192382414
2.295354128	7.006639093310308	6.9634443412596685	7.034914516062476	7.135003134695265	6.992827356597003	7.082854745523297	7.1133531752390695	6.989354834462245	6.998563792135224
2.305354118	7.004415246087953	6.963547416255551	7.038613443530727	7.135312014867893	6.994509155647025	7.082697066434323	7.10245889199702	6.995920434466326	6.994692964138041
2.315416813	7.00156362223664	6.968220307829992	7.033156623345159	7.131284776252864	6.99576572762553	7.082363469452663	7.100865502660623	6.987528617295442	6.998110471365999
2.325520754	7.007815679224507	6.966888338672931	7.035156418546603	7.139123923629799	6.993700871534313	7.082688059119943	7.103600927409618	6.992547369529272	6.998240097405521
2.334520817	7.004433873476593	6.9649779351682835	7.029458166162733	7.131946228095449	6.995386462889963	7.084464126560337	7.106961835730733	6.989269348072234	6.999530930342191
2.344583273	7.009595769873082	6.965462486388378	7.033533724086922	7.135510515957849	6.993094422009387	7.081947663060825	7.107747604083075	6.992400451128901	6.998803686186004
2.354687452	7.007247253439106	6.969347825868328	7.035229863617387	7.129969257986055	6.994546171627128	7.0841502974945145	7.109777679764295	6.988992702612438	6.997046177332898
2.363687277	7.014111657724239	6.964094135867657	7.041176435042911	7.13602949912192	6.994731349334532	7.0806237905440765	7.114151022590604	6.988348166799104	6.997223837178685
2.372687578	7.006351692980602	6.969719669319569	7.03556743074207	7.132550411143879	6.995197109140905	7.083897732823533	7.103498543734503	6.990807514268333	7.003277387935796
2.382520914	6.999392469907555	6.966284046753612	7.036939872733042	7.1306752528947355	6.998349971981854	7.083354321325865	7.109310793122465	6.997190948256931	7.0061968755225035
2.392520905	7.007959632020787	6.97184892757115	7.038971429360922	7.136363063515871	6.997064010914656	7.082361214469333	7.1098075076578615	6.992902465273723	7.002692005959919
2.402520657	7.011608750068136	6.972534483582727	7.035208608975841	7.134837441531777	6.997244985331719	7.084564619519194	7.121386375104537	6.996348518349032	7.001689106306911
2.412520885	7.010400625301992	6.968505522441342	7.036944231282656	7.134920827119731	6.996671382074547	7.083849755733638	7.1129716730184835	6.9953494200709345	7.001863804946858
2.422520876	7.002410417350073	6.970777632327193	7.033289176046672	7.137030395046329	6.997712042758084	7.085381926315527	7.111070721871673	6.993298289039011	7.005457682817119
2.432520866	7.0109347413942436	6.972333603281742	7.037645743950236	7.133777285146041	6.997327817135163	7.084965001255988	7.116505732417478	6.994732706537671	6.9997191771473855
2.441583157	7.0070102034077735	6.9698607448825936	7.03467508177016	7.13958345290294	6.998225581585499	7.087290634300588	7.112395806440147	6.992572662144968	7.005727661697419
2.451520681	7.006078605014024	6.969942429135488	7.036192642606752	7.136799271529322	7.000365732958855	7.08466914046179	7.111616334530578	6.99384938059102	7.005376423761248
2.460520983	7.004936460515415	6.971482193081924	7.037067024787776	7.134106413757091	7.000628092027537	7.08608288540447	7.118579591394125	6.9992483872128535	7.000543924056368
2.469520807	7.00660079278355	6.9751703646422145	7.035867544494721	7.136739059622778	6.998223668718241	7.087331582965602	7.112224019930688	6.992949211982166	7.001288845928303
2.479521036	7.005059944574816	6.9700473405362064	7.036788009149921	7.134046054915655	6.999525302835361	7.088986536695847	7.115242258225559	6.990715758522913	7.0020275890921555
2.489583254	7.003766765760492	6.968872265693532	7.03755771582617	7.13624407977685	6.9987207569042695	7.088187919000776	7.111797781272907	6.994296136182408	7.002905942261487
2.499520779	7.0149258564148	6.974740117008869	7.038209967628498	7.138539645002138	7.003651151968969	7.087481170049223	7.111448863540841	6.997009666126532	7.001764884043015
2.509520769	7.0014847943028435	6.97360104269417	7.0381637967434045	7.133194937882917	7.000089147743442	7.08477561992728	7.111399461865333	6.993853916497886	7.0044881579958425
2.519583464	7.008179504073689	6.969406402494991	7.039301938517776	7.136432396557177	6.998989949591369	7.081783968333509	7.1134939888872015	6.994355215552379	7.003052270702628
2.529520988	7.000823051002605	6.971756663660555	7.034752742565411	7.135814798753543	7.000737057297064	7.085317298650213	7.113040636014664	6.996976471761878	7.001072972539218
2.539520741	7.006418530024484	6.973758335555905	7.0367902426757185	7.135068093844002	6.99746748315512	7.085449988495054	7.119778549552985	6.996547272239894	7.004878785096027
2.549520969	7.011767407555145	6.9732731577254965	7.036395440162947	7.135991053531464	6.999398013267554	7.08326471667908	7.107906320350876	6.998526620128041	7.00348308003897
2.559520721	7.007788715962171	6.973381774929139	7.037097197774469	7.139856793580831	6.99863374920419	7.088068566987647	7.112677860953997	6.9978355273759405	7.006776288987875
2.569520712	7.007002901931225	6.972240109497646	7.035564492435469	7.1325545434007465	7.000451427757463	7.08772351496499	7.11480488059434	7.003718621120615	7.004925049446551
2.579520941	7.009472336683622	6.969727167014966	7.0371881505933445	7.136743318941311	6.999753365501303	7.089335865900066	7.113930607097233	7.000563433302936	7.002978862259769
2.589520693	7.0078792367862	6.974486384803224	7.0379590558433165	7.137917521655933	6.9974839288594755	7.0920784638865255	7.111350450695939	7.000725065417758	7.008128745666488
2.599354029	7.008017652283682	6.9805359686168655	7.038622657414703	7.135616574538585	7.0058439495097105	7.0849363961624405	7.110904426735212	6.998294936337575	7.006514630234458
2.608187675	7.00887103442912	6.978857283420024	7.043992813343221	7.1375019682904295	7.002393860704895	7.0897173462347665	7.108316637252356	6.998127830882704	7.005581477475802
2.618250132	7.011150845073228	6.976179041844039	7.040772517873501	7.138330965629166	7.000917095945395	7.088460923306445	7.104658135252714	7.000068409080088	7.003579682222464
2.628187656	7.011627398308896	6.9806065238880395	7.039674654842135	7.140530231244362	7.003574864106929	7.087422577108202	7.120907664012842	6.993169924498237	7.005663418022316
2.637187481	7.007457443554616	6.97887763303372	7.042278095979805	7.134744451583079	7.003101693235919	7.09237009421498	7.11505088308135	7.001925183652591	7.005379269596763
2.64625001	7.012886078307814	6.978444341190482	7.043327984791491	7.1399916962000685	7.00391063064121	7.08922198986811	7.11705617477053	6.9972805946647485	7.003613941994905
2.656187534	7.0108731962257895	6.978022427423824	7.03909378268541	7.139144782994711	7.002268312418119	7.085363438724916	7.116076294081875	6.996142479204272	7.005848672145743
2.665187597	7.012929120456457	6.977044236423604	7.0448961536661	7.138088887452396	6.997304907305659	7.086679679945405	7.107767046655855	6.999729086657803	7.006128139994912
2.675250053	7.014875714937059	6.978885689776166	7.040465407459649	7.1410049239919875	7.001160646154896	7.087177515375774	7.110497564027662	7.002805855486152	7.011991701883048
2.684249878	7.017958733831808	6.9760302293088845	7.048008765102691	7.137994003174766	7.000829159966718	7.087873637653327	7.115115859770173	6.999052177849348	7.007311214549591
2.693187475	7.014172851204588	6.980122037759623	7.0466083077949815	7.133528683673747	7.002755783032052	7.087247654733785	7.115409843766653	6.999805445718709	7.010180810076671
2.702020884	7.005475322299399	6.981240883562729	7.046566247360725	7.142941061097554	7.005570705297691	7.087435765069415	7.114754763948361	6.99932613622132	7.008741154771597
2.71208334	7.016364601100879	6.982644784736882	7.045826984771194	7.141226156015224	7.0063272306000055	7.088532144947399	7.11489584216887	6.999706012351749	7.004266089891864
2.720249891	7.016805696709836	6.980730946159319	7.042312493949103	7.14087451014656	7.0005420417957485	7.088882448824	7.115204722189446	7.003500561299775	7.005478583793513
2.729250193	7.014703551711256	6.977695091599391	7.043969261108454	7.1386768971888115	7.004103494187658	7.0873620775761355	7.110292321622634	7.003253155984258	7.008426666480562
2.739187717	7.01039853232551	6.98212662639983	7.042273145423107	7.1368150163424104	7.003246912253192	7.091764941861371	7.110100771605027	7.0009454731488345	7.010557785208462
2.749187469	7.012128556464356	6.978209492043556	7.041613863290442	7.136794720995683	7.008093914751454	7.089792863824817	7.11690119058034	7.003032866822241	7.01152953682886
2.75918746	7.01475778830568	6.982822016289572	7.043793123751838	7.136417220992629	7.006753705886548	7.087099179065864	7.120596349737087	6.9972520231291995	7.008683325292424
2.76918745	7.004805344065832	6.980782425743972	7.044651674839821	7.1412358682717825	7.005625552136182	7.086139965019387	7.118854285674759	6.997682433462868	7.009786476892948
2.779187441	7.012233117984304	6.982231735865956	7.041940467661524	7.136213164388143	7.003226697337256	7.0932457493879	7.114138700365629	7.003153567000382	7.0109960249664995
2.789249897	7.016632741043844	6.975894634466672	7.04365636971063	7.141930712543892	7.005958254731162	7.089331887605317	7.118591590881357	7.005390417350236	7.009533142640348
2.799187422	7.014833566401965	6.982866363128778	7.047229288651403	7.1433274013186745	7.007011565452355	7.092766988066546	7.120426022918407	7.003217233209196	7.01064026799916
2.80824995	7.019634942474111	6.98328578082744	7.0471080881442685	7.138673636744992	7.009422543964254	7.092937215554452	7.115604073906617	7.004244534511622	7.007631519625306
2.818187475	7.018015105467689	6.98570126781578	7.041840824002774	7.13901471625104	7.005400439768977	7.091466532549957	7.113434185023442	7.004356972163569	7.009023918236752
2.827187538	7.010891538613602	6.981085180231972	7.044093586600364	7.136216137128588	7.006729911206858	7.0945511475515985	7.1184348701322895	7.006168800222968	7.013187731100212
2.836250067	7.013174795502152	6.983191153647889	7.048510393926409	7.141333589879183	7.006578600130979	7.093103926559229	7.112906116915103	7.003576739824231	7.013353046027643
2.846354246	7.017360952051184	6.987269296676156	7.049199918415778	7.137017247210397	7.007117882561988	7.091860882192461	7.115073504314363	7.007186654001319	7.007090830329377
2.855416536	7.015303205218498	6.982894123780989	7.051235251213394	7.142054496958517	7.0077342824414	7.09452656654972	7.115220452238891	7.01102681162777	7.014531585341577
2.865354061	7.014375937032721	6.982651062858051	7.050537753646405	7.137594675325991	7.007565520563476	7.092691693297988	7.116952304126257	7.006694254276473	7.010865900973388
2.87535429	7.0147384372187265	6.984432354767593	7.047476633123989	7.141005418529429	7.006386995493092	7.093030074662988	7.122882746818551	7.006098323442181	7.008086593734968
2.885416746	7.010957279897719	6.988461775066267	7.042999251053423	7.139215158385133	7.00925243174129	7.090790073962266	7.111796309922866	7.006851898738709	7.00750624421689
2.895354271	7.017108551657133	6.983503205098883	7.050335417695426	7.137491805022174	7.0125852639451995	7.090980877848788	7.117017009276301	7.0087476666220025	7.010977981444306
2.905416727	7.014524717175763	6.983824350416718	7.0470227330713815	7.145114032846306	7.009768172223884	7.094672920190848	7.1276909212612285	7.004930546032393	7.013890876227441
2.915354252	7.019434297400842	6.984297877134175	7.051035353763008	7.142063119201441	7.009794402801653	7.089999647215045	7.117766078998369	7.006405555800461	7.0131424876210415
2.925354242	7.021982636508834	6.984866654891841	7.052613302725277	7.141147826790582	7.005362438349438	7.091181268845846	7.1228913129696405	7.00417543283928	7.0099752566322975
2.935353994	7.015550178173905	6.9895879287949665	7.047496094410468	7.142132255135474	7.008010263534305	7.092333135936249	7.111880923153283	7.005113611410339	7.014694318929
2.945416689	7.013149340941293	6.989688970014906	7.051334471584843	7.142158291193676	7.011268043159545	7.089558023608575	7.115496325943146	7.00594596983033	7.014624991641798
2.955353975	7.013974433612667	6.984467692683937	7.046855105349087	7.141263768129963	7.006518983724855	7.093327885371627	7.116037258983457	7.010108905051004	7.013442518260216
2.964416742	7.015148839486534	6.983414686590469	7.052830799441381	7.141977869533531	7.011506261405086	7.089578827923131	7.114195955445403	7.007128175395297	7.013209676043232
2.974354029	7.009477264459894	6.98792688082163	7.052669552017657	7.144060539714239	7.009843552819665	7.094470062949107	7.123570161901815	7.004456853130783	7.016000805982553
2.984354258	7.015738851179072	6.992017456239504	7.048171945826448	7.1411317990692	7.008357931275356	7.090974589774165	7.12283556284911	7.008303132109698	7.014982984847793
2.994354248	7.022716284001112	6.989696156886607	7.0449464633597145	7.1426933422795855	7.007389147968124	7.093477057427714	7.120086365523463	7.009080035021272	7.010773913438773
3.004354	7.015279821245854	6.985629720803753	7.046851097995855	7.144374108011176	7.010581446560058	7.091294511205902	7.115969287421262	7.007889099063268	7.013983416309335
3.013354301	7.010772041898936	6.991790326854452	7.048359115108755	7.145142800417936	7.015698129666935	7.09357825239141	7.118082315267165	7.009716171429797	7.0097913162301
3.023416758	7.017648321791809	6.987953189697268	7.051032677648905	7.140985477877824	7.012477882660663	7.095807258080201	7.118899168161099	7.010222280862547	7.016251258926653
3.032520771	7.023171691242624	6.9889595444873125	7.052852880414943	7.141965144868918	7.009118064289808	7.093529758156859	7.120240643526132	7.011170437143328	7.014841314940204
3.042521	7.01639664792814	6.9879402431804944	7.052986857646627	7.142445791637162	7.011155081782087	7.095830018985849	7.11597210506663	7.010432999197806	7.0169418975540365
3.052520752	7.0183841400009825	6.992637257722494	7.051533444585975	7.142168219151527	7.010793862382469	7.094899691914016	7.1219932768299365	7.008896636639657	7.019790403801449
3.062520742	7.01181972657559	6.990550611715397	7.052409479972894	7.14494449246866	7.010877080184036	7.094223001370986	7.123931278843134	7.011626415136289	7.015142919889582
3.072520971	7.019589382252607	6.990269618241184	7.051468462545894	7.149382554157543	7.008875095832967	7.09203374423579	7.118309797507827	7.012727912820672	7.016447802330018
3.082520723	7.019169118224788	6.987483381784136	7.05052744431012	7.14047436438671	7.0090626651344055	7.093174891558325	7.125991311381796	7.009457790438633	7.016329904154494
3.092520952	7.016745692260081	6.990717604195373	7.051976777279721	7.141757142397355	7.007332702880565	7.09463628685949	7.116910035386075	7.010971298756448	7.020337664612657
3.102520704	7.010850335049159	6.991020284350751	7.048917778664463	7.142281668376542	7.00898293908771	7.094996654854138	7.121022544020229	7.009684008776546	7.016523636690252
3.112520933	7.015520174959196	6.991543558240797	7.05325655577423	7.142964847038565	7.01060357590477	7.095518821258333	7.127361406317683	7.00839437466482	7.017551994575024
3.121583223	7.014552830472772	6.9910843613307465	7.048867053961921	7.143553390407948	7.013319304984317	7.095357208896486	7.115113212901965	7.007950078518368	7.018960101341458
3.130520821	7.016732630361077	6.991665550335471	7.0501080973824575	7.144905288446926	7.013072001179881	7.098516100250096	7.122205021951085	7.011443201456904	7.02346594629834
3.140583277	7.0237912877792406	6.996645554736942	7.050742775701272	7.1463924039964555	7.013109224022235	7.094384774259332	7.118154627516706	7.01570114872865	7.017494669290203
3.149520874	7.021730406720153	6.994331215685271	7.054186067327924	7.142492353210476	7.012736265726806	7.094432278026375	7.121284705126559	7.008061756529244	7.013692959929569
3.15958333	7.0215551192800625	6.993667133209241	7.049851260210639	7.14221634951369	7.010126484902067	7.098025453933026	7.119572345803334	7.011485981277988	7.017731826464745
3.169520855	7.024643936580043	6.992015376585243	7.056407177597255	7.146179198397917	7.012650897646997	7.094649314123776	7.1197920048062375	7.011902589508286	7.018800224335527
3.179520845	7.019644506756249	6.995122695368241	7.050866150649793	7.146223058877476	7.013155265256266	7.095411372267739	7.1230503310611635	7.014208016207138	7.018459667352746
3.189583302	7.0143721375989365	6.9915644630048375	7.051612452940478	7.144068688574916	7.008893023530794	7.098790354640565	7.121687823262137	7.0155985701616075	7.018355973068337
3.198520899	7.027398066003908	6.989341792724832	7.052850441645515	7.138625354885569	7.0117384982157605	7.096680202467587	7.119740572305268	7.011309731163452	7.02346639458096
3.207187414	7.020912015772277	6.9910240831019435	7.057240818786115	7.146914273350949	7.0117337222273095	7.093877142812611	7.115960535350471	7.015692516699483	7.021776626586103
3.217020988	7.017671644218085	6.991987147133306	7.052453887654593	7.14441846676628	7.013589053026459	7.099669213837991	7.122141938495159	7.015262187251719	7.017851174216491
3.226020813	7.019736951992345	6.993752310612587	7.054520454522598	7.144551035535462	7.0173225172274245	7.097338878750608	7.126857164806248	7.013582858006066	7.01802296134665
3.236020803	7.024897574935152	6.996165902409537	7.05537634480234	7.147639796793271	7.013429300794932	7.0971703834096385	7.126735214505673	7.0174605851563925	7.022289990411055
3.246020794	7.020128561678907	6.9955853100391625	7.052490590357346	7.14115485104081	7.0184024947304025	7.096479288901944	7.1237439531150075	7.013509527491905	7.022852930558502
3.256020784	7.019549450751125	6.995563787757422	7.052046307388759	7.144766864605154	7.0130035131997275	7.099493838018364	7.12729287465911	7.013102439203917	7.021232134193353
3.266020775	7.024791117120139	6.995906604101444	7.054555739849905	7.1460720213650735	7.0129056919565995	7.097594805498201	7.129715424773492	7.015431470095592	7.0192999056561005
3.275083303	7.02665103466178	6.992126792436622	7.051372689848845	7.144091755955095	7.013870538412282	7.098210061469372	7.12479988094845	7.014706656012112	7.018417225218409
3.285083294	7.024470947843208	6.997193056562724	7.055062442042091	7.145533389859642	7.019203951404082	7.097876214589002	7.118356869743462	7.016515262363411	7.020184011586869
3.295187473	7.018739169589665	6.9987960263546185	7.058902638615251	7.147354903927287	7.015390820945903	7.097506152618365	7.128176385313333	7.016850405272995	7.020585453978036
3.305187464	7.017926415268307	6.995460173678765	7.055958256162282	7.14431235814221	7.014863200371333	7.095904349843859	7.117878087677131	7.015584283003953	7.01981093421619
3.315187693	7.024050206760952	6.993895199954778	7.0562693409988695	7.141501258670826	7.018067961843099	7.100297024426743	7.123139980666876	7.01353717441305	7.0206718225945774
3.325187445	7.024753403163585	7.001043183765101	7.058200334342456	7.148836158148399	7.019122493651912	7.101893171525982	7.117302178632259	7.01547964540445	7.0187464150772625
3.335187435	7.024242802995797	6.999665312807194	7.056989023254151	7.149640705831442	7.012617689594881	7.095857740155127	7.118135833440875	7.015838997756816	7.020145531562397
3.345187426	7.022076767668667	6.9984153397655176	7.052592103869969	7.145656162397609	7.019533870472182	7.0951259066560395	7.117191772752647	7.017850446106779	7.024830319648926
3.355187416	7.02315350634502	7.000832239168526	7.0567828407466	7.146244977571993	7.012021222966142	7.093758275840857	7.128939507504889	7.014400213983071	7.019982168222237
3.365187645	7.02212837926824	7.001967889645018	7.057217038751114	7.1466523527238675	7.01842352828074	7.098569404753162	7.120315056280228	7.017413371344292	7.026976675862886
3.375187397	7.022131957681883	7.001735369927681	7.0596924765906035	7.148330859532377	7.017223313367549	7.098865033057026	7.122485846018492	7.018223413706901	7.023654335667304
3.385187626	7.016540763783425	7.002568395216355	7.0569039993120795	7.147663188235759	7.018202453004767	7.095133136443442	7.119043414666621	7.02019753516733	7.022298108847184
3.395187378	7.02637217164523	7.001235120250344	7.058275472689442	7.1420653401337475	7.017104657667971	7.097239059962521	7.124140346894519	7.01418390669196	7.027692193075938
3.405187368	7.024795248290296	7.003494001893704	7.054505313379852	7.146094777888999	7.015977259962154	7.099210790972106	7.124365200521723	7.017687580593811	7.023215658373424
3.415187597	7.026632197143961	6.998289402762016	7.054507123317228	7.146814567402208	7.019373828245023	7.099013895060362	7.114689129672302	7.015571119358573	7.020908917715019
3.425187349	7.027695554065552	7.000327170216193	7.058817944920236	7.147633678774255	7.019021841994528	7.098910380878917	7.122062911418437	7.014242207678829	7.0251516490121215
3.434249878	7.022761505647372	7.000438044191935	7.0615998481164155	7.145233598809713	7.018800200333435	7.100862632578807	7.1176172744601445	7.021626265792575	7.021883522788505
3.443187475	7.021891995387187	7.001572293409117	7.061749187888156	7.1498346734582325	7.019682745049627	7.100840810027424	7.131850839835334	7.022951148310449	7.024443199482195
3.453187466	7.027571688715126	7.005881001112492	7.063033144781066	7.143804775281498	7.017546591488477	7.099099804513886	7.124351722732669	7.019757647947861	7.021211850868622
3.463187456	7.021739236501665	7.000813899575753	7.065269640939223	7.144737107946957	7.018240342246807	7.103304779763396	7.121848422448201	7.015808923771068	7.0255312741526215
3.473187447	7.0274496684046674	7.000357707521353	7.059869415322446	7.146001790103836	7.018840615415918	7.102985701122317	7.125964124781	7.0175666536354075	7.026019565072898
3.483187675	7.026339251445103	6.998151638188544	7.064370190338346	7.149882992763064	7.021013720243509	7.097183396972552	7.1179802109167705	7.015045152468916	7.0249557359712735
3.493187428	7.028161279636137	7.003371651631322	7.058115331063341	7.147370458643974	7.021452701013663	7.100904859193934	7.122095948195852	7.0171649987810785	7.024422082747236
3.503020763	7.020320864982037	7.000225829428298	7.058993933801133	7.145324980182602	7.018740827491934	7.097752704381387	7.122112043589512	7.020936376448411	7.0285051294794085
3.513020754	7.0198939137152285	7.003041474364271	7.059374882783946	7.148962448985389	7.016075101004691	7.098840731538871	7.121954096548815	7.020100204805649	7.030333177338451
3.522083282	7.023333320427205	7.0029716593198215	7.0608224117056695	7.149359017722331	7.023789966364896	7.101271272352333	7.123938177396868	7.02051111685072	7.026001040947355
3.531187534	7.024589354218024	7.00454002553425	7.062287614967327	7.148968710128978	7.02115667952801	7.1011714945391375	7.122589177235678	7.0222140051993875	7.025871890973255
3.541187525	7.028097838944068	7.004157713383776	7.061049866647738	7.1502945285154595	7.017589984321302	7.100717407190466	7.12281955912809	7.018042487606496	7.026747913370483
3.551187277	7.034364714486435	7.00359073617288	7.057799252719654	7.146938991670342	7.021217210771965	7.09840185984103	7.124708202332738	7.020349534876597	7.023612159950164
3.561187506	7.022104280910655	7.005251422948656	7.0613317755235885	7.14682532957836	7.0192840076618825	7.100286021552537	7.126755040553542	7.024630405549831	7.024493480926074
3.571187496	7.023557330079094	7.003626623255457	7.064598178954087	7.148910436185306	7.02375300260528	7.104185249287767	7.125250199967304	7.019688075309143	7.026190451035123
3.581187487	7.031223405033547	7.001978157502154	7.061241478658448	7.149886723590091	7.018142614009041	7.105115527215233	7.126930156457822	7.0243674384209385	7.026168290545971
3.591187477	7.0310929293495565	7.002978504068705	7.05866540677003	7.147716261650882	7.018908841569638	7.099114664780565	7.131706721471253	7.019876104273536	7.025553438629518
3.601187468	7.031912714571482	7.003933953741894	7.061209141629992	7.154044684365725	7.02522424965836	7.098273786959098	7.123458229967838	7.020733420703374	7.0252919909502065
3.611187458	7.025893865104575	7.002203789385575	7.060907098968133	7.1479669394745615	7.024789547293335	7.1013619174834535	7.124716341492943	7.021882271673431	7.0297447120291325
3.621187687	7.023105710166769	7.002077537149506	7.0589514120118775	7.149639640763844	7.021040204950419	7.1002583785515965	7.123128853474007	7.0244286297192335	7.02445606220468
3.631187439	7.028792507765887	7.006482821700639	7.061005781144911	7.150796377899512	7.021416710306366	7.102208797318957	7.133720957879089	7.023204770952174	7.0294311685250275
3.641187429	7.026400154589272	7.004975920547911	7.061526214688082	7.154725835155924	7.0257852117162995	7.10189044122407	7.127030807189225	7.026885920710598	7.028727982765122
3.65118742	7.031853178426074	7.0064181734732385	7.064857790846753	7.151967130287768	7.020259546610309	7.102894829039192	7.118010497614287	7.023798582143027	7.025781070526941
3.660250187	7.024578911319477	7.006842839816949	7.059638027546486	7.148792054381152	7.018975539516724	7.101094372087067	7.124860383263563	7.024529531284472	7.029389794679133
3.670187473	7.033093514275217	7.006307916851315	7.060042063622637	7.14694239085742	7.025436079754397	7.101390398422268	7.126949323432748	7.024694999751434	7.027243258654387
3.680187464	7.023226825495142	7.006560140135096	7.062206185908711	7.150486320448621	7.024191327475501	7.107009824481073	7.124214555970907	7.024198903240242	7.029857620753484
3.689249992	7.021020909891997	7.009324478104031	7.063627435233276	7.149642814414269	7.025929659616847	7.103994459121793	7.132552448516959	7.0224959560303	7.030715207955666
3.699249983	7.030360794157675	7.005740418768127	7.062011380996916	7.150583067367471	7.022618417149805	7.104838444096361	7.122500968174412	7.025541700392138	7.029462748338084
3.709249973	7.032295256119458	7.006480101038322	7.061799817802523	7.149393502132119	7.020413978643981	7.101628916390316	7.123466044304528	7.027815871225928	7.030784233340931
3.719187498	7.028134134816032	7.003512401920522	7.0647898958362045	7.14990921304358	7.023335267650692	7.106057836859717	7.1284303263424995	7.030234345770218	7.030843466273161
3.729187489	7.028204095405487	7.006347261476407	7.0625899070318825	7.152943512595579	7.02437141903593	7.103602075108091	7.128982084457313	7.02331945084952	7.030945149616573
3.739187717	7.024677609707512	7.008800278993607	7.06607273725187	7.148411399007175	7.02409199323006	7.101922559942841	7.1226154097922585	7.024508766920637	7.031459771244721
3.749187469	7.028263145542192	7.013260058328505	7.064355383783666	7.153121967412207	7.0236743961206285	7.1007056513683775	7.118516152823066	7.030496683063225	7.025527247758291
3.75918746	7.027832058670401	7.0070733278267	7.062991036370292	7.149968524483583	7.022800716657104	7.102447273271514	7.122115391708423	7.026023707283594	7.0339952911739285
3.76918745	7.027651091476686	7.011443639950973	7.063766972676146	7.149687008842212	7.024928169767273	7.103374514863651	7.128822685317759	7.0272401965280675	7.031974810152917
3.778250217	7.025092091377479	7.008030722337907	7.068783432956859	7.153376270584031	7.023230182521898	7.101498236924769	7.1285583036712215	7.029777021407101	7.031402120859414
3.787187338	7.0313280894973875	7.013355686886555	7.063850478044498	7.154982433184104	7.026041083296498	7.100695122807876	7.131550591132779	7.025031774438371	7.032520666754728
3.796187639	7.032528185369988	7.015961712431979	7.066479712543609	7.150642107414313	7.021661738370939	7.099590552797329	7.131787430614401	7.0286449711592285	7.032264457773843
3.805187464	7.036906454616358	7.009820424898213	7.068222428651334	7.149618966342506	7.0258707803351514	7.104257126046752	7.123518433122898	7.0275740555034405	7.030976389383406
3.814187527	7.0282276870616425	7.012128134461058	7.066496876483216	7.150231917970136	7.024839722445708	7.1038838952361605	7.127295682393386	7.03247892915193	7.032751004078824
3.822208405	7.0252226379676745	7.010507679594613	7.064824914351567	7.150806234455699	7.021889332297336	7.100209527432128	7.131801511479671	7.032360734989152	7.029026292596664
3.831249952	7.026579456113045	7.011588223713683	7.067212400256854	7.1499465202113965	7.024151482862185	7.104019642159352	7.129226178793402	7.026612975537956	7.029053322251459
3.84018755	7.025255517265004	7.015326647142237	7.0669664029757415	7.15128218292142	7.027685924113688	7.103581487054686	7.127932034819468	7.026383224771924	7.0327162042052365
3.85018754	7.028740951050088	7.011473243777219	7.067860990553446	7.1500311111460775	7.0241005348487535	7.107746512105669	7.130340977842364	7.028962679678362	7.030240306623936
3.860187531	7.032668111275523	7.012077707456456	7.0683908648325495	7.147122322540211	7.02751969811668	7.106658249977187	7.127444753939216	7.025319408164937	7.028866875521246
3.869250059	7.031433756085229	7.015784644090262	7.064899272774101	7.15332816869667	7.024235353315548	7.1031814008434395	7.126419507452017	7.030793645185021	7.033856067330217
3.878187656	7.023402914848036	7.011065993631095	7.070119630809441	7.149481148355252	7.029879100658806	7.106393273188478	7.129173666745801	7.029172423767008	7.033971264260211
3.888249874	7.028056617636965	7.0126238849733555	7.066906547137753	7.151471708029577	7.02927309234795	7.1051227167789035	7.129506422953809	7.027294823877179	7.034607097704695
3.898187399	7.026799919959403	7.0111972043442865	7.0648357865493185	7.1531139726574535	7.023853278717839	7.103103210386136	7.125381760635776	7.030602290050902	7.031119305485423
3.907249928	7.036929977875811	7.012052291893181	7.065294593942591	7.151026644653688	7.027795971536655	7.105533042859955	7.126200837429101	7.02631201863362	7.032840458593498
3.917187452	7.0273409847203645	7.010307200545087	7.06559220717705	7.152721147219751	7.023779525105228	7.103376826120933	7.1319188419006005	7.030993170980994	7.0294662040099585
3.927187681	7.037315930993933	7.013510467176874	7.066812754189111	7.151870409143844	7.026223409682382	7.101619926566192	7.136628670519414	7.02973888971489	7.032700077267324
3.936249971	7.034901258755802	7.0151809453272636	7.064652924841434	7.155613928819298	7.0248911620782	7.103599613222853	7.131636075208413	7.029061138754903	7.03245554772506
3.946187496	7.031890711568112	7.0152884305416	7.066606045353156	7.149683328746448	7.027300043676959	7.10663959119987	7.130480009785455	7.029182521933566	7.034454053028329
3.956020832	7.028066884723103	7.010350515101234	7.069239847132229	7.152356263385572	7.0304377654977355	7.101477199665316	7.133056672138839	7.027070392507463	7.029565661470281
3.966020823	7.031952172290765	7.013671293721319	7.065922514346417	7.153345577330251	7.031569865811461	7.103086204622396	7.1253284234945315	7.026772409623517	7.034871893170324
3.976083279	7.035839276006525	7.014598344358111	7.067613318577512	7.155640675481396	7.025820297794288	7.103546561049335	7.135581787047014	7.028036251758097	7.033936575606563
3.985020876	7.0332967006451845	7.015213766926644	7.073484743022469	7.150633784214676	7.026616203726958	7.104034302940709	7.124424669752811	7.031243643482391	7.038694840378234
3.995020866	7.036192051353929	7.015055496156424	7.069659978201926	7.1511210691076865	7.02488855133466	7.1056678523347045	7.1263410759209815	7.032214805608305	7.036411008917618
4.005021095	7.038866398205907	7.015881800511744	7.0708720232559585	7.149879236179442	7.030291091872063	7.101445886313449	7.1324868401976325	7.030042338677781	7.033481047792113
4.015020847	7.029198751320669	7.016714798402653	7.065263312994747	7.152504964011655	7.030266940158865	7.105919287026573	7.1262149580164955	7.02792520282293	7.0340435371033765
4.024854183	7.038923280609609	7.013912687437722	7.065611019281614	7.151186542130152	7.027700433542445	7.104064833519414	7.122966066506261	7.0319491447658935	7.035935221420809
4.034916878	7.03474401813878	7.017588075718594	7.067676079601723	7.151420473584158	7.0305548199348475	7.107747929130428	7.13091441666542	7.032258815008797	7.033449119577199
4.04491663	7.036161584595234	7.017778364270953	7.069175627028875	7.153042880631925	7.032518092883113	7.107508256003186	7.132208821233996	7.030765138277749	7.034974179285056
4.054916859	7.0351013450273	7.013938006791179	7.068021030633105	7.154819245314625	7.029033853415344	7.105720810949734	7.131435383519795	7.033127605348371	7.034791708964102
4.064916611	7.035534797520462	7.01612067797429	7.0653858589599405	7.15404466312319	7.025415625132311	7.102697081823993	7.127865357988859	7.027601006903633	7.036668351606662
4.074916363	7.038210204687635	7.0196064772862	7.069229113257606	7.152324143895507	7.026654110975029	7.107781126104297	7.124480483587503	7.035336772761214	7.036854880453161
4.084916592	7.0288566333148665	7.01354823353198	7.070267684367816	7.154667559343326	7.028918926234965	7.105834840363113	7.131588172209415	7.029662082389319	7.033777199062731
4.093916416	7.0349745773822345	7.01332219769454	7.069849049368614	7.155399941930858	7.030034738674658	7.1077360220001795	7.126821816981977	7.0345151924904	7.035773217281078
4.103916645	7.030342027003963	7.015673337193458	7.068365424342389	7.1543869627647165	7.026132613866217	7.10625848300438	7.13565428965818	7.030179422653593	7.037577015179686
4.113916874	7.0310612948408995	7.016038432252012	7.068781492319867	7.154897880464459	7.031201523459094	7.107026864667202	7.127756387413699	7.030518578996111	7.036208553180083
4.123916626	7.027884194169676	7.018575085523724	7.071723546716115	7.1553807161115	7.031509079171788	7.107190086380456	7.135039631663161	7.03425127319654	7.040449865198217
4.132916927	7.032820003367084	7.019123165385961	7.07003425546544	7.151377509585697	7.030270670818544	7.106691585525185	7.130175891577812	7.0305317945457535	7.04141597504203
4.141916752	7.032883835172463	7.020400844649617	7.0711819199858	7.156535669294854	7.028899615063986	7.108653806471129	7.139904164387595	7.0294707104860805	7.033441086148241
4.151916981	7.0362549391884475	7.019026520151942	7.069534316801449	7.153679042147173	7.032302721298014	7.108347591788667	7.131900822985378	7.036973942073772	7.0376207120077865
4.161916733	7.035712558205665	7.017020851875365	7.0713219666146525	7.155402598218468	7.029841773949677	7.10905478648593	7.131033040790181	7.033736923503298	7.033430611500897
4.171916485	7.033210064224431	7.01823423931504	7.068632670629794	7.1537246028028445	7.029660647935442	7.106547728252704	7.129829997515714	7.033264308926445	7.039484354842256
4.181916714	7.036066621112785	7.014974237337387	7.073285982044078	7.153151502071717	7.032788851846358	7.112703994824356	7.1255854377032435	7.034244100376464	7.035213770737269
4.192916393	7.0397973216515055	7.022160786361556	7.072590281344342	7.153868150592599	7.032223368050727	7.104411739038997	7.129315678048591	7.034691434642992	7.036800023528434
4.202916622	7.041958913625696	7.020113484752113	7.07833265124695	7.157187924794637	7.029420411354489	7.107815154769765	7.131876805058617	7.039030546392711	7.039833566870852
4.212916374	7.044798265117759	7.019493678138188	7.074722608510433	7.157187831762973	7.029475530521121	7.106153882650062	7.1316498852025205	7.031935675272345	7.03678355163252
4.222916603	7.0394389539003495	7.02055985635477	7.073122308063217	7.156257091212241	7.0298192944953	7.108633814429848	7.132292876885485	7.034388726694175	7.035145688542127
4.232916832	7.035121922823352	7.017887490807501	7.069470932890913	7.158569055412542	7.038723453983531	7.108215279324265	7.134478032695615	7.03338823377621	7.038340807188838
4.241916656	7.033806099723078	7.017373424801439	7.068875506842289	7.159637696480358	7.030900320522202	7.10600339225739	7.1276050500983	7.035481856892156	7.037489469777649
4.251916885	7.0363910503818605	7.022251562049002	7.072440268976936	7.1568347277143305	7.031143055598664	7.106876661011107	7.131819972484648	7.034576334333226	7.034613846749872
4.261916637	7.037973578406049	7.022344111800109	7.076362868343411	7.156685460083663	7.034220205941172	7.109285253328653	7.130276062397347	7.037747072556887	7.038977465510044
4.271916866	7.033269157943071	7.021541676885542	7.074722330641839	7.155802387538335	7.029686388604995	7.107944201435219	7.133340775853761	7.035611705126868	7.035292163009854
4.281916618	7.036775707213401	7.0217525348562875	7.072278137154768	7.157849674215186	7.034053756858741	7.105486200956127	7.136510866444168	7.036354404599912	7.041134364706581
4.291916847	7.039323242905337	7.019632902394543	7.073046510241667	7.159082527310258	7.03348822869607	7.1058041753641445	7.1389875348843255	7.035199035008847	7.042687106935228
4.300916672	7.033466101237221	7.018008794769867	7.071499471003788	7.154347373796962	7.030986380454246	7.10837496778858	7.137423975033403	7.034678143216697	7.041308751908995
4.310916424	7.040474320112359	7.024970688526878	7.072914280390892	7.153703992546909	7.038083816721598	7.108254996717345	7.1305789439366976	7.036202824945576	7.036107012228442
4.319916725	7.041606772389905	7.0280897293769495	7.070364159888601	7.155808833407415	7.03646452141859	7.106256446749562	7.132014259845053	7.031955002710831	7.043039820978026
4.329916954	7.037266974599937	7.02331614270342	7.069020261359659	7.155980792619388	7.036361259366399	7.106609585307554	7.129715982855277	7.037941821948536	7.038018631711037
4.339916706	7.038969401806236	7.021394845635095	7.071943002489111	7.153464749223259	7.031081441907962	7.107462210008388	7.135938736211897	7.036748445694487	7.036672542012335
4.349916458	7.036912661635831	7.022529150719706	7.071232575258961	7.156810875974057	7.033658245391879	7.110130425052541	7.127430298635461	7.0367907885422865	7.040153223823194
4.359916687	7.029966321718456	7.02452823156717	7.071967891963735	7.15652842034365	7.034647387970523	7.111123653793146	7.1302130259796614	7.032351239772963	7.0425380364383345
4.369916916	7.035634093402436	7.026554192245127	7.071564122008321	7.160616574880736	7.035563329733989	7.108200229627191	7.140972522649791	7.038490554511215	7.038883122023587
4.379916668	7.041892774725303	7.022382061255985	7.071451290819061	7.153338799809132	7.034579188405547	7.109587193677518	7.136195787526445	7.032151898333571	7.042409807672669
4.38991642	7.038005118060173	7.023324351400953	7.070032502932994	7.152939618774646	7.034363803622854	7.109406360656271	7.128739503396227	7.0370702292601495	7.040501434337223
4.398916721	7.035032741068409	7.020137129755232	7.073967176834858	7.15721200653654	7.029356793678315	7.110313230775833	7.136102880772141	7.0354406352347905	7.043636019123154
4.407916546	7.0353787066872115	7.025115090780631	7.07426778494663	7.158564845784989	7.037007321984521	7.106190335209918	7.129851746952886	7.0377005900702105	7.039242375171431
4.417916775	7.036049249794543	7.0234107233559815	7.075534186241716	7.154213242345594	7.034237794648862	7.112783087926951	7.135683506411186	7.038309741403817	7.042563652834599
4.426916599	7.036895758020324	7.025157799440109	7.07547776773726	7.162894292158431	7.034039515439605	7.112468779383164	7.129953129237171	7.037219162666062	7.039452290065216
4.436916828	7.037546589363343	7.021308534550852	7.074784956883077	7.155343350757178	7.036205063517542	7.111983877711391	7.136121276324337	7.0385141747780935	7.040788040180152
4.44691658	7.041703883678657	7.023227414881719	7.07220631338887	7.15838608418383	7.035376786479993	7.108506631796374	7.133272153509217	7.0387944877467845	7.046153023051173
4.456916809	7.039214816367954	7.024624291809944	7.075046780835079	7.155017634428535	7.034225287161337	7.111753157016136	7.137614641852768	7.039471627318901	7.036509796312528
4.466917038	7.037661181093898	7.01930343312917	7.07490855434016	7.155959889067452	7.0355256265958435	7.111592567240376	7.134153009801253	7.039540677210191	7.044074712087024
4.476583481	7.036013075037037	7.019631634151283	7.07640538133807	7.157349548498499	7.0335191746534775	7.109499438235424	7.134382146764277	7.038270686752443	7.04193370732244
4.486583233	7.040033483990802	7.02463599948635	7.077381172050575	7.153088808757867	7.036214948336789	7.112696572367037	7.136738965462655	7.037250701071427	7.042083210377091
4.495583057	7.035342277021597	7.026375877732299	7.079155911954219	7.163036553024303	7.032411993488827	7.113219174572157	7.130100895980886	7.035706629040497	7.041491442920742
4.505583286	7.037537627024992	7.026885659895717	7.0741844048350675	7.157039451845096	7.036514257348995	7.109353923560465	7.130817267614833	7.037633082066421	7.040271819883195
4.515583515	7.0406512989374495	7.030155394359973	7.078521861725356	7.158834410766578	7.035046346779735	7.1095441318267785	7.136743293226458	7.040523784932207	7.040749630125868
4.525583267	7.039991069881358	7.025161271396485	7.0756097733961125	7.1585200344747095	7.034812681171887	7.111604199227547	7.135745942149266	7.0408916773635735	7.045601797505587
4.535583496	7.037378222121851	7.025157254977299	7.079177320165288	7.152807260721535	7.036316368692523	7.111993877918303	7.141916032379027	7.044391952176737	7.04584355349162
4.545583248	7.041451510013245	7.026311905034734	7.075152667801142	7.15707500119025	7.032234299696794	7.112900134919227	7.13406240142413	7.041252233073988	7.04323735312059
4.554583073	7.04519811896065	7.024053530664604	7.0816727520933735	7.15735813523155	7.036423729934657	7.1104952132804655	7.134400022215703	7.040824343297002	7.0466983795991665
4.564583302	7.037323857118647	7.02426091359969	7.073719004282448	7.157953217892252	7.037434984944494	7.109538308258959	7.137965663714494	7.036217713830598	7.040232869200284
4.57458353	7.043048217367165	7.019824398501977	7.078462353614097	7.158763778329131	7.036418270110424	7.111033276808344	7.14090727320175	7.038534914250741	7.041203032738723
4.583583355	7.040742121564417	7.027199238941769	7.079035584045597	7.160605029666416	7.0375020398315185	7.109952745391266	7.138582173522991	7.041306879150236	7.040335362945316
4.593583107	7.036673068442289	7.028018418199901	7.073957240841158	7.160995413475473	7.038524828119286	7.108838004464991	7.137656691168387	7.040130567270161	7.0420704256401025
4.603583336	7.039182504720614	7.028757727835313	7.075066165228641	7.160673748140658	7.038425288229656	7.112266623634258	7.135156638363448	7.040948094363354	7.045075093222105
4.613583565	7.038058470180106	7.029442527853935	7.073700521124751	7.163884609655812	7.038008705290241	7.107408830474597	7.132986814867911	7.041345521455069	7.044865991437035
4.623583317	7.043320078351027	7.025507821003035	7.076897565423454	7.1574998159499925	7.038158452351074	7.111306961066634	7.137738033924307	7.043712320594854	7.049414875372579
4.633583546	7.0447181056369885	7.029595810839569	7.078773206139751	7.157408744933076	7.0387233287394135	7.110121500358966	7.136330266090214	7.0366989500835135	7.042941501737587
4.643583298	7.042206310969062	7.0278242180141275	7.0782097641474	7.161432479672838	7.041176361985765	7.113395965148554	7.135406516473868	7.041406531595252	7.046431658256378
4.65358305	7.042779439783644	7.0263503956035915	7.074224897939326	7.159464070928143	7.03493731890038	7.113914515523054	7.132493828501135	7.034257610283061	7.0411023598973115
4.663583279	7.0417313320466395	7.0287264247580605	7.07774250634057	7.158089869854985	7.043256167740921	7.112229385979198	7.1346294072506335	7.038890553776085	7.047158438862357
4.673416615	7.040125417304006	7.03123120627888	7.078104961318887	7.158950217928196	7.040786294368402	7.113252696359903	7.138825772732082	7.041496341427296	7.0464980703865425
4.684249878	7.039809613473304	7.027868194633056	7.082475374857121	7.160270590799958	7.0398310509709106	7.113236263638674	7.138253266260688	7.04163614037423	7.045402366439302
4.694083214	7.039427506156198	7.029466809876707	7.080395452549496	7.161312182821801	7.039454164828378	7.1135498434178555	7.136880926540671	7.040451413921106	7.049109634342305
4.702916622	7.043251360976575	7.025290090996667	7.079933895601597	7.1569927763021015	7.035972875385762	7.11716438002546	7.13899733403669	7.0398280909300865	7.043882534460112
4.713583469	7.041882661074508	7.028230042223217	7.083945585232317	7.161839566468609	7.040282651313509	7.113758718644823	7.134343983987722	7.043047124880454	7.044904215840032
4.723583698	7.039011836217228	7.027653923144991	7.079329694875478	7.158677701044435	7.040186187837394	7.112741953876588	7.139658063903598	7.041371054785901	7.047682166959983
4.73358345	7.042036610768156	7.026269139968287	7.080358703468136	7.162415280810862	7.037981817628243	7.116481452081172	7.146331385755216	7.04284406922541	7.046990741488827
4.743583202	7.035259530334317	7.033664514491791	7.081608250244031	7.15628168369602	7.040663807838544	7.113051206667703	7.133772134383407	7.042857420902289	7.042806645840217
4.753583431	7.043822524536724	7.033349269314707	7.079208591044005	7.15834848849349	7.037875178420407	7.118649361648619	7.135660679718882	7.040526091527798	7.046926559487352
4.763583183	7.051498856730171	7.030423663101226	7.077711542480188	7.15665099687006	7.036511439105988	7.115109479080918	7.1386472776634555	7.047796920352629	7.041411153045689
4.773583412	7.04786641153744	7.03275644195188	7.076440924442546	7.160385280708887	7.039464916397236	7.114145676627812	7.137254024323649	7.041534938098844	7.045866597345809
4.783583641	7.039353478528748	7.0348594806502005	7.080654757845039	7.158726291318421	7.0397922202788195	7.111372095781574	7.132441372733499	7.042128295316755	7.04607540746513
4.793583393	7.03887766454354	7.028932770451402	7.078271316719354	7.15462420619969	7.038537927697779	7.112548784583981	7.135715004171051	7.040766214968627	7.051700534919746
4.803583145	7.040683881734655	7.034353032464088	7.083399425097602	7.1608003942087635	7.0433788623159685	7.11423674206879	7.141224320840546	7.039037067093877	7.049538945801385
4.813583374	7.043435329673324	7.0291931772729495	7.080097439247399	7.1581998907527105	7.041713582971951	7.112028705827319	7.135244628243626	7.047087593602396	7.048136606455418
4.823583603	7.043006618338332	7.033508292318876	7.079406507802247	7.1632937097385625	7.037018539242223	7.115482159436264	7.136832398156656	7.043228516569701	7.048770753016588
4.833583355	7.044982043115423	7.030268053902992	7.080008793806255	7.162318333811624	7.043652733864936	7.114058085765635	7.141118297554413	7.042563491091158	7.045153372840728
4.843583107	7.042638151737347	7.033824152949346	7.079425949161573	7.158751242925082	7.041665987615057	7.1141681379774635	7.144107474654609	7.046621390577473	7.050234817124694
4.853583336	7.041985801961026	7.034493830798638	7.078604556904014	7.162443939349305	7.041695606520574	7.1137674993902476	7.1399225054942725	7.043130281447614	7.050248664152143
4.863583565	7.047371496080986	7.033370163258985	7.083603247766595	7.158636634840429	7.039265938788783	7.11388873243592	7.138819233726544	7.04213563884994	7.046484669550415
4.873583317	7.042685574875273	7.030913575148697	7.083305814749217	7.161433075894182	7.043409127978393	7.114058618387747	7.138283069962634	7.042897096632693	7.0454706785308945
4.883583546	7.041129659611215	7.034621223267386	7.079387688504376	7.163932315178909	7.036394595792272	7.11490941813346	7.140346328891584	7.046024041309484	7.044957122431202
4.893583298	7.042914701276786	7.033379924898322	7.079814593267793	7.155969443610838	7.044462524289806	7.111640254613218	7.141858595756943	7.046605946331063	7.0461205263702436
4.90358305	7.040785694021661	7.03116289783137	7.082470834961451	7.1571581836832845	7.043929289670774	7.111585024209253	7.132770789875238	7.0444473865274855	7.050459404182024
4.913583279	7.04688580378947	7.032108987000956	7.077972476862934	7.15530138945294	7.040491663939941	7.119120187039934	7.134768391780717	7.044185733920109	7.047699707214088
4.923583508	7.0487230797308325	7.0355655337647445	7.082569227098221	7.161700046063667	7.039101566688965	7.11553071161168	7.1421828684541335	7.044112474608947	7.0481539865882095
4.933583736	7.0449512932348854	7.0329454555796485	7.082310996600692	7.161128899821927	7.042435963451443	7.113483933994161	7.144452780359085	7.046727509283878	7.050883099320025
4.943583012	7.047762988949531	7.035320417237455	7.080817440902285	7.158462055440668	7.0408484033789405	7.114498570642733	7.138903224506459	7.05339658380101	7.04453349855059
4.953583241	7.046056587949754	7.033158631052402	7.083149999414348	7.161149905383387	7.041372526886654	7.113943992972468	7.1361382438603025	7.043763226193718	7.051974140502821
4.963583469	7.046393354615875	7.034779688920648	7.077375959424079	7.158119495569362	7.039733397391903	7.1171750826694105	7.137503509366956	7.045883223003171	7.051850823127173
4.973583698	7.049122954466441	7.038578718627242	7.083377970177722	7.160280991306334	7.044297721466952	7.119337252214699	7.1402168885914445	7.051172832110931	7.0516607226801895
4.98358345	7.044555427373597	7.0360378439805205	7.081170901296437	7.161152761273196	7.04284957008296	7.111936403999667	7.132948606552956	7.046309183199568	7.050917712503804
4.993583202	7.046909402811631	7.035707241212054	7.082295605261905	7.1600275825951085	7.03792398541646	7.116674256528961	7.13591867291213	7.046606760242123	7.052314356621895
5.003583431	7.039987477765969	7.037680033009991	7.081025886453411	7.160858477773806	7.04046013587958	7.1140075751299126	7.135696440193179	7.044299120841504	7.051390151055583
5.013583183	7.041499619972313	7.041074306827182	7.077132409530668	7.164710917543539	7.043175187262689	7.117122833176525	7.1393639753886795	7.046814797011467	7.047399825730369
5.023583412	7.042461214609854	7.030832524010447	7.081447040873423	7.158620737591884	7.041903085329237	7.1131764427936375	7.145697726992053	7.048973966508501	7.052328398353113
5.033583641	7.0455027292995265	7.035974421153493	7.085041413816812	7.164161376440598	7.041773688083621	7.11357391702667	7.143153535104638	7.0458869991561555	7.049863090500603
5.043583393	7.046161921122734	7.0374049743110945	7.084268219579807	7.159424964933921	7.037723099227212	7.112996172586764	7.139624063992295	7.048365609753229	7.051214197727563
5.053583145	7.047476030307452	7.033102579650583	7.0839668925579415	7.160364397642906	7.044551315488718	7.114136269244258	7.147036759958608	7.047041566203447	7.048543619509043
5.063583374	7.048323912898459	7.0364900999123305	7.088092021286455	7.159944634581501	7.040353492663961	7.118536589552352	7.136097466678344	7.050482274946894	7.051604335739434
5.073583603	7.042564808473199	7.03534715419679	7.081886572763911	7.163633298852486	7.045772062585788	7.116342847739664	7.139406011376668	7.049050089774985	7.047999716921605
5.083583355	7.044939619704581	7.038099069150432	7.0859021625452625	7.162738786024496	7.045360414550581	7.1140647072652765	7.136623716376985	7.0449840925095515	7.049942009273785
5.093583107	7.043343590226987	7.037297107333418	7.080093280026425	7.162241644944575	7.046743019770848	7.1149818328311145	7.137496163054392	7.0505963500090205	7.0479335391766655
5.103583336	7.045458862482295	7.03488974487193	7.081999658819827	7.163054973112264	7.045187380324063	7.114965524257822	7.140038526617198	7.050970570933835	7.050626861274923
5.113583565	7.043673757844276	7.03454524325671	7.083830079286341	7.161825189065171	7.043799925670262	7.1176711696635575	7.135031108674127	7.05295012990648	7.053044982671347
5.123583317	7.049221138212378	7.037849972233016	7.087773090259793	7.161523934712418	7.0450293234942105	7.118663080857887	7.141059478208231	7.049260180116008	7.048663421334505
5.133416653	7.049506054843764	7.0366951780299285	7.083998700018147	7.159553079034348	7.041757315019479	7.116547065996215	7.134051463982578	7.045578059853675	7.050351591092282
5.142416954	7.046766496997803	7.0429710772922265	7.081374277843912	7.1603507407187506	7.0439211495779075	7.120738639945051	7.137291060840268	7.051759122492806	7.047664406534858
5.152416706	7.040808197300091	7.040617200888006	7.080929848571275	7.1615508686819735	7.045908617336927	7.121246452667255	7.137962683868722	7.0540461357801	7.0529413263612755
5.162249565	7.0417512983816035	7.041187172830286	7.085849298098947	7.162604531110245	7.045195263326373	7.115677938832387	7.141835363920319	7.044778025353646	7.050659590818964
5.172249794	7.05330828435858	7.033464956397327	7.086011523432591	7.161889190725442	7.047326021549486	7.112813689514755	7.140707239813119	7.0468126153774335	7.052892020112516
5.181083202	7.04695297470108	7.037805585145776	7.083078695739147	7.162925833839347	7.04705822869712	7.119594243361226	7.134324308329326	7.050133991428322	7.050279934119132
5.191083431	7.042920422821168	7.036091129256819	7.081288732610962	7.1646305565877935	7.0410817376225365	7.1203387995434015	7.132171526748284	7.051342807230446	7.0539593810227945
5.200083256	7.050342477278545	7.036932080388334	7.087969949365818	7.165829245612336	7.044405919928886	7.116965165577403	7.141347855595349	7.049986965481	7.049463481827428
5.210083485	7.0422804172342595	7.037464537089699	7.083735789498709	7.160910550529897	7.044585893556308	7.1158754185351665	7.142575680649923	7.050052675212429	7.054675589575543
5.220083237	7.048840697838278	7.0421002829009876	7.089291139298079	7.15971269264057	7.048364589040327	7.1196342198325695	7.135521545424885	7.049872598643856	7.0493841559782195
5.230082989	7.055345952586213	7.035710282786242	7.089459789697995	7.16203760195137	7.046535142080816	7.114549440237189	7.139294435515646	7.053137308766333	7.052869736116786
5.240083218	7.050472399522662	7.0399747826881525	7.080559697903131	7.160044321264496	7.045443215681233	7.117092296872147	7.14393704935541	7.051299128695422	7.052938178791753
5.250083447	7.047080877769034	7.041876502554061	7.081231956770688	7.156922608067991	7.04822179514304	7.121256835230713	7.1453402277651925	7.048666790045703	7.056967410019634
5.260083675	7.048899450276571	7.041406505096198	7.086542011358676	7.165404513098402	7.048190936814558	7.118114205580666	7.146158536494198	7.049538177356531	7.051830428258947
5.270082951	7.048491954072727	7.037907718195197	7.089511626078604	7.160352268172781	7.044689685198287	7.117397722350438	7.1414598094130834	7.0490724987730315	7.056382728303381
5.280083179	7.048042809286627	7.039326793705523	7.088533241433062	7.158780082482272	7.045550665338648	7.117538424508439	7.142784946253755	7.050426088455564	7.050998392324272
5.290083408	7.043593488596514	7.034286029057493	7.086760353437343	7.164616748779811	7.044857348483591	7.1162944210142145	7.141964474917982	7.053905234079129	7.0508552246849145
5.300083637	7.047930630914388	7.043093771878245	7.0864816990068125	7.160673361030694	7.046070581967332	7.119893688118472	7.1306744798112724	7.05182020890071	7.054994970875823
5.310083389	7.048414878579859	7.040498831771889	7.0864360094186365	7.156581271414433	7.050771292600983	7.117767687632819	7.141954595040453	7.0492725761827915	7.053406861606698
5.320083141	7.044660926310927	7.0455813078243406	7.084342119879734	7.16491049454523	7.049552060919529	7.121026658721393	7.145992702648007	7.050030044790104	7.056168430940997
5.33008337	7.0494859290895455	7.038924725992767	7.08755555272611	7.164692272287039	7.045814066484328	7.117812190646023	7.143259369625273	7.052045430790526	7.055106296486789
5.340083122	7.041684595592827	7.040715929452818	7.0838164352600845	7.163640785151382	7.047950621384011	7.120484716364946	7.143518651032518	7.050658466390123	7.0543798869206995
5.350083351	7.047812901443602	7.0425772323906415	7.086406144823286	7.164314252480608	7.049066611918917	7.118926979259799	7.144551129409727	7.050851364727197	7.055236575756614
5.36008358	7.0445386929720755	7.0427353148800425	7.083842445581121	7.165397932320244	7.046688942840513	7.115581696944166	7.138029451240882	7.0520481100299035	7.053120208360667
5.370083332	7.043224882681933	7.041429889547369	7.087752249649438	7.1621560678058245	7.04666253110698	7.114137588791581	7.141365967637724	7.054453669993878	7.055209873752713
5.380083084	7.050338867325774	7.0396581886147445	7.089780457888628	7.160439656511298	7.049397607896165	7.116734308817551	7.139899691304018	7.050792717225693	7.05380134956835
5.390083313	7.052686200375346	7.039683323117918	7.08711082797687	7.164838353696114	7.046466199784976	7.1199871629672655	7.137864063929145	7.049864410000433	7.052822002509901
5.400083542	7.057851155810979	7.043009875445891	7.089359880204897	7.163769186900157	7.047541804279101	7.119546851667701	7.138612877982229	7.054694513065607	7.058520438793567
5.409083366	7.047225983888476	7.037904249220165	7.085538772876079	7.164784799593167	7.048569571095541	7.1169821594742615	7.148559521854954	7.051949109900332	7.056019533704379
5.419083118	7.048239098375069	7.043278648105978	7.0852259014478305	7.16446467652132	7.0459372910952665	7.119766891660103	7.145492911979981	7.050997138154967	7.053603421078461
5.42808342	7.043391260071234	7.045720256242376	7.087636775282166	7.1666817419175075	7.047134767908558	7.120872348384694	7.143635260725765	7.052388203847397	7.053973543412567
5.438083172	7.048666037667598	7.042344775784261	7.082850584581628	7.159378515855847	7.048860986088279	7.11808237792051	7.146341524958576	7.053742475500525	7.056199532003632
5.448083401	7.04870415358841	7.046274480240379	7.0895895282949635	7.1633731636082825	7.051296308303161	7.124028124095929	7.146761936677834	7.050272946863638	7.0536547277887225
5.458083153	7.0446869410080994	7.040864911147219	7.0860317079588455	7.161492434653321	7.048323275089542	7.1180964560642535	7.143356041547269	7.056699641244111	7.055984701279414
5.468083382	7.054051170112709	7.044753901869804	7.087926223276061	7.161253778372668	7.048125143771889	7.11850252012721	7.143759903714246	7.05270160644054	7.053828689760827
5.478083134	7.044011246277082	7.045310926776134	7.084023081086734	7.158728460839564	7.049291533445354	7.122920006300459	7.142142180234722	7.046225532888367	7.057541073584616
5.488083363	7.048084165201347	7.045524564365704	7.086369583099405	7.16319366416662	7.0473588965960445	7.113975937822876	7.136914772142763	7.050576969126551	7.052566445847819
5.498083591	7.042368020589199	7.047155271831366	7.0861703923575305	7.1651052494375	7.0499271797042695	7.120210730214289	7.143208538558269	7.053565886380619	7.053516291725091
5.508082867	7.053592220275965	7.040948452552543	7.089971439713001	7.1647743866109455	7.046788745267763	7.117726617328981	7.147456486158825	7.055771921785651	7.053807872638946
5.518083096	7.050599076930579	7.043348019599679	7.086406683517896	7.1604700192971125	7.047145974491303	7.119999637673821	7.146915245271263	7.052021524955914	7.05634411744891
5.528083324	7.04928677189993	7.0462695339763854	7.087856876620043	7.163974565100643	7.049096624845456	7.118481367721446	7.14846200680831	7.051383015767631	7.055484669976652
5.538083553	7.044238944774115	7.046860995279151	7.093338150424051	7.166294650492079	7.048578143800381	7.1205770275735265	7.145933133293086	7.055307659672617	7.058330791514169
5.548083305	7.054304005367215	7.043110758467096	7.084778195698371	7.163686773591182	7.048581065065872	7.119783401251787	7.146779059492136	7.055913343810022	7.055512423049931
5.558083057	7.055891715391224	7.045946204451328	7.087257508919217	7.162661008648044	7.049721161816815	7.119926385054671	7.149636362838304	7.055332526768408	7.054993060930158
5.568083286	7.0509799559126	7.0441260604585185	7.089928178346035	7.164428147510937	7.05104358785727	7.12081258501595	7.145122199243026	7.054835439622977	7.0600032355309565
5.578083515	7.050569899778287	7.0441292807607025	7.090457678889601	7.164822423723197	7.049124429632661	7.121879742904265	7.137887203504317	7.056992842875935	7.0611829780717486
5.587916374	7.045561871668184	7.046675629014077	7.086362109117634	7.163648276884078	7.0532233533638955	7.120946637700439	7.149976907388986	7.059005774487474	7.057748796429199
5.597916603	7.042768788986823	7.0476761189668125	7.089286440818325	7.165613558368557	7.050694813249069	7.120780059103185	7.141619807279314	7.055692348548101	7.058203572390431
5.607916832	7.051745271481366	7.04562393082644	7.086526841377489	7.1644688760906305	7.047956802463022	7.122509963076695	7.139435253469857	7.0565052390456655	7.057592154826144
5.617917061	7.046939337213546	7.0444893132103505	7.088313523213969	7.171940483599409	7.049701955111544	7.118412335938203	7.143091362372935	7.054684287129456	7.058386170970799
5.627916336	7.046386544472675	7.046184035816879	7.090781144324472	7.165837360022577	7.049637664702632	7.1215819048990285	7.143421660297662	7.0537172048435055	7.054558276524351
5.637916565	7.048144879668033	7.048506865595047	7.0888644156778255	7.168593696087305	7.05326199210788	7.120982728712059	7.139168619904392	7.056858226595436	7.061657588004181
5.647916794	7.0579704879243526	7.0440716759754824	7.089623432659806	7.164496825565649	7.050524142367709	7.121561232987089	7.1359833350692625	7.056641842860169	7.057443275552137
5.657916546	7.049308697731643	7.0481512931785035	7.092427657103232	7.166544349017632	7.049686443323763	7.123162938777464	7.149455440835264	7.057926819196195	7.0546600364418826
5.667916775	7.045069331248358	7.051579897668811	7.08987585569424	7.162604875323775	7.053052464571705	7.123121098045615	7.141597480768595	7.058149874360957	7.057725703043145
5.677916527	7.050160162437921	7.0473129440543065	7.08733974381253	7.159548971093999	7.050818346463116	7.119577146022801	7.140470223279227	7.052406683276489	7.058764931035529
5.687916756	7.050713141220802	7.046847989341944	7.088162876029225	7.162896075900122	7.048957736548691	7.122436027009085	7.142146627265972	7.054301371582612	7.06020922674025
5.697916508	7.048798373870081	7.0439335599226585	7.089860232966251	7.1652704290405484	7.054238458433305	7.118982055021206	7.147509391906754	7.0549127188018215	7.059560248141807
5.707916737	7.047037091669582	7.043382685630419	7.089934639078126	7.1672700387744355	7.05127079789727	7.120886483345362	7.145443610633012	7.055220920610639	7.058798037963795
5.717916965	7.045974461093147	7.045945228965293	7.087459813091385	7.165714753778952	7.050305903698974	7.118633269189194	7.144389328992235	7.060212528531198	7.062395947792996
5.727916241	7.056176641363596	7.046153972243386	7.092908081927132	7.164548092854401	7.051602633977238	7.120378005209872	7.14647509609199	7.058989741728349	7.058241236115629
5.73791647	7.051478366464742	7.047107324294619	7.089373979655406	7.1678768150460455	7.051243458348556	7.115938415163319	7.14453185544529	7.057138405685491	7.060318982389253
5.747916698	7.0480918447884555	7.049999458287537	7.08728597398797	7.162495342468287	7.050922125457056	7.121278250864893	7.146302748645286	7.0547214950381685	7.058176372064155
5.757916927	7.049179703845694	7.044124654265843	7.0922330509054605	7.168562371147464	7.051067499298439	7.121401648595904	7.150384012116396	7.0569001386842105	7.060661538711429
5.767916679	7.05102189306	7.045191103757432	7.090476606250725	7.1659115600093575	7.053881549489917	7.115566507982216	7.139476739004188	7.056573499958927	7.061950453207302
5.777916431	7.048254777704027	7.049137772512415	7.092233277988393	7.166433263211857	7.049607233856159	7.1240224383261435	7.142302009442663	7.05410036357835	7.05957621641806
5.78791666	7.052427089095136	7.049157450216638	7.091281837612861	7.1667109280835675	7.0478615924376316	7.124624077271055	7.1417693125796315	7.057052741473339	7.059023535657647
5.797749996	7.053975936947184	7.048121881724695	7.0893618288561955	7.16572415032862	7.051604751976685	7.122031368651166	7.147551377622119	7.0560376709467985	7.063046653317687
5.806749821	7.050407665990424	7.051523336876135	7.0934409122266455	7.168769581312764	7.051440987327754	7.122510204294022	7.142618030445309	7.0564865197277555	7.059350660528601
5.816583157	7.053893586281834	7.051733324633321	7.089880548507454	7.169952977054322	7.058087786024208	7.124910284140556	7.146877365185983	7.055214846679625	7.064487616799928
5.826583385	7.043411903574933	7.047561606172496	7.093249661961785	7.170375507771522	7.05075045255914	7.12064758466047	7.144909315829254	7.052988432913229	7.0602937324052535
5.835583687	7.047614006422905	7.051011289289889	7.088173392341328	7.165262333042543	7.052849613672203	7.118137552498714	7.139673706944606	7.05908562931987	7.060049304645941
5.844583035	7.0438847740149715	7.050364922463689	7.092251927052762	7.167026126163462	7.055944062585153	7.120958536053719	7.146374617846908	7.057828597923371	7.0593693717750226
5.854583263	7.048306228792656	7.050790220020406	7.090121371090916	7.166855024279431	7.052407663543879	7.121846084606507	7.147190507741634	7.055449302409231	7.063009646248493
5.864583492	7.059282792065028	7.048050103911483	7.090744736687718	7.167626171635169	7.0540983992441	7.124109673178668	7.149634620451776	7.056707679608233	7.063350772220643
5.873583317	7.057914503463674	7.052644986339205	7.097188987370771	7.165424365227507	7.055340818078167	7.1215975028676315	7.141937533949999	7.058213335207043	7.059168696641376
5.883583546	7.051614410538791	7.05329910458248	7.0914873873900985	7.169186655179317	7.052756501895442	7.12227315037007	7.140713973430216	7.058325428404285	7.062435472007655
5.89258337	7.04734541968185	7.054992295504919	7.090990396890125	7.167230408882714	7.051197745280151	7.123810151665623	7.141194965580591	7.06219229688876	7.06243483073005
5.902583122	7.058106340726113	7.049604839759985	7.094013961765644	7.16692813312675	7.055697024621732	7.126369354323424	7.143137648796385	7.0583424233586785	7.057871641199759
5.912583351	7.048234736369764	7.053193989208852	7.092344688462978	7.163713352037386	7.058465867340192	7.124501085478362	7.1466769890718576	7.062565856220543	7.060513512306203
5.92258358	7.052485399581862	7.050364825739917	7.093400493970077	7.1660913798826495	7.0571112481891305	7.123133661610294	7.14311559703885	7.058140149313017	7.059396286143256
5.932603836	7.047203363310681	7.047724706457345	7.095662616471195	7.163605823125572	7.053097099838276	7.120948971275553	7.145541080139498	7.059563508722109	7.063987054423656
5.942583084	7.048265365651947	7.048637181020913	7.094931118582653	7.163953933845333	7.053259719825974	7.122898292031472	7.146548948687217	7.059395176208588	7.061590183080893
5.952583313	7.056419431868703	7.050633341853482	7.093872654025357	7.166113107318009	7.053304253184026	7.124084165356369	7.144207769151857	7.064495522173539	7.064535138653963
5.962583542	7.050652507822678	7.0534222494688565	7.09519251260087	7.167083116297592	7.054407421018999	7.12417627803764	7.146390088301659	7.059658290015635	7.063898725739212
5.972583294	7.053871307879589	7.051857862029246	7.095328700919545	7.167186295470979	7.053677296062153	7.121773370030766	7.146850846550406	7.0555639434258755	7.0625736655905005
5.982583046	7.054161098275724	7.050422737884306	7.09622334226618	7.167805360090739	7.053577100630038	7.121141550143186	7.150160234523364	7.055588194418647	7.063051790161741
5.992583275	7.0537188110147575	7.052875803154282	7.093685746797135	7.165631525068901	7.054351530314456	7.122923033263528	7.150852661298603	7.060959091081919	7.061647187049674
6.002583504	7.053147125619777	7.053360860920788	7.09492873183419	7.1688199631938945	7.0567214276183154	7.127208904922723	7.145733286509871	7.062466480780276	7.062138099229824
6.012583256	7.058774452303835	7.0518542105258915	7.095106579242002	7.167736938887174	7.058849283995049	7.125307144986669	7.144135278719414	7.063331303420912	7.061861934631819
6.021583557	7.050634599165642	7.053160174743853	7.09465245441543	7.164552031367512	7.055453132598982	7.124226458157177	7.15078384552808	7.059390973350865	7.06317697141471
6.030603886	7.0542957910499196	7.050692221354241	7.094565174888919	7.171251622950133	7.054472363568488	7.12351379274314	7.142067613173861	7.059366117435009	7.0674853801526085
6.040583134	7.058044164689596	7.051730161526772	7.097016014858317	7.169657614903774	7.0576777821520995	7.1225738490679955	7.146601974569458	7.061973246031263	7.063352442992288
6.049583435	7.05293002784286	7.054996195330306	7.0971705726402785	7.168912614099021	7.057151431674424	7.126382583437319	7.147315424433552	7.061868447934572	7.062119908110065
6.059416771	7.051823799647156	7.0530080892276885	7.095915243871678	7.164477901304378	7.054587033879012	7.126166242335032	7.146784128839343	7.05974099797505	7.062894122786831
6.069417	7.05251109657432	7.051346980504475	7.091731411090327	7.168837520109449	7.0575620318421	7.125712807692587	7.14435281130254	7.058816371831417	7.067512869773097
6.078249931	7.0528993873538735	7.052531803862077	7.094070583167772	7.1713027979151205	7.060629907964897	7.122749275748388	7.146245366700601	7.054174006290059	7.068462949936105
6.08825016	7.054252089004682	7.053487981656207	7.09434116698425	7.170282797380961	7.0555746637069685	7.119747616647418	7.149339510887222	7.060775311408067	7.060858853432475
6.098249912	7.0483339204999735	7.051149199731379	7.094313333399363	7.170685434148789	7.056633710266189	7.124209833688082	7.149211492682067	7.063934466214552	7.065394894395875
6.108250141	7.052147584846676	7.055153538563681	7.100195095522942	7.16516342327831	7.0508162020811564	7.124581076658226	7.153434715279833	7.058964182852144	7.065385535251956
6.117249966	7.048786706226958	7.053228223569908	7.095939029980185	7.168456133894024	7.058000740934945	7.1238903707163725	7.151073226761442	7.060550709208213	7.06218696053825
6.126250267	7.055573573277041	7.054331694601466	7.095289735230168	7.16722562800422	7.057734466267711	7.12653540694375	7.154940498774659	7.062647667908495	7.062355346600851
6.136250019	7.05737001429684	7.0515425947998365	7.0914860387408964	7.170037486145494	7.056214432710843	7.122405219258423	7.148223933675132	7.060240183731885	7.068918489546266
6.145249844	7.05522312047777	7.057970934905097	7.09379585920698	7.166331011956761	7.052892059980067	7.122139678011048	7.149232483030865	7.057656562697451	7.065288748991501
6.154250145	7.053645236460251	7.0483649790882765	7.098392303851573	7.163852918863471	7.0595020345064015	7.125620390117865	7.146537708480581	7.062576747299396	7.0705342448866
6.164250374	7.054977395601715	7.054643561633254	7.094920360648305	7.171878892763507	7.053438462703815	7.123206764604626	7.147752284048984	7.062574728716894	7.064449931232585
6.174249649	7.059714018763705	7.0517499234260015	7.09722787784583	7.168460802823799	7.057102982699209	7.1276486342250704	7.152989504793181	7.060500698695918	7.062881949150648
6.18324995	7.056504071847259	7.053593746616284	7.094459264043108	7.164424031716027	7.051527145748755	7.119505508706896	7.1422768475032505	7.0626711529532	7.06517216052575
6.193250179	7.053084283338248	7.058187805494187	7.09549297733466	7.169361041729235	7.057900999277114	7.125494698289913	7.146561080334825	7.060238824313352	7.064609242407204
6.203249931	7.055373051258101	7.0570169084245835	7.097855642005529	7.170336021676748	7.057740490115859	7.128885411234175	7.145345374284506	7.0604318061666955	7.06750063045497
6.21325016	7.063394295819504	7.053820261687221	7.09446380168468	7.173068515869086	7.058661204807903	7.1252191714576725	7.144929349384126	7.061298251077083	7.0594200018199045
6.223249912	7.051487421362241	7.052771070705214	7.097679612742437	7.169394123800804	7.060170833239711	7.122912174029546	7.153751647315658	7.06324156425116	7.064121762786778
6.233250141	7.053232840400684	7.056752347231125	7.096495868692223	7.1679925436742735	7.055815272223977	7.127478194578011	7.149684314544835	7.065230954458047	7.0671879444042975
6.243249893	7.058839025597127	7.05661449786682	7.099101607240942	7.171586133601965	7.050869515266743	7.124458127611656	7.1550948281246605	7.060437804281321	7.069887720678295
6.253250122	7.059183934299341	7.052318140939889	7.09567263513519	7.169996447451547	7.053768576825668	7.125689269774793	7.143666667195133	7.061626794625177	7.063405942106232
6.263250351	7.052494238148481	7.053827368881265	7.094226072241258	7.171428255885871	7.05578611112031	7.124145477225097	7.144165038696621	7.058479993285604	7.069029595357
6.273249626	7.059305061345901	7.059676681953351	7.098734503019591	7.172567194937502	7.056042093827344	7.124560805508709	7.146102341496818	7.065457365580005	7.0623161106368375
6.283249855	7.056037719859981	7.055413429445972	7.101628531824433	7.1649229448757765	7.0618304254733015	7.125594651571271	7.153563072112073	7.063089412420554	7.065216841180089
6.293250084	7.052423706513606	7.056553336486378	7.099880712918237	7.174597254880443	7.056359056500625	7.126136822716215	7.1529107785980734	7.064683894908599	7.0670909980127785
6.303250313	7.052354478849934	7.05667014147416	7.095520647813172	7.166307416945427	7.058223983676861	7.124795070629065	7.15659109119578	7.0649690136994225	7.070441129260362
6.313250065	7.0539487952372175	7.058989160579412	7.092685806055239	7.169750573481517	7.056685345062668	7.120578522090137	7.144890556050715	7.063246336751121	7.06907037622018
6.323249817	7.061065101837551	7.056804531542623	7.094777661800082	7.168753764243502	7.057282849103278	7.127519129631986	7.144056366736187	7.068074337522866	7.06545514507918
6.332250118	7.055130857822693	7.054238018129726	7.097901778566803	7.169926760683521	7.060614050310626	7.1248252589225505	7.14940604366771	7.064695056751472	7.065753851841725
6.341249943	7.048938906412696	7.05399423633599	7.093992843402918	7.171811971902254	7.059154520850706	7.1269942551975545	7.144477634671961	7.064954484520949	7.065261261943208
6.351250172	7.051766254387717	7.059956538754127	7.0965669845356505	7.170881225916226	7.058812006760715	7.127456504212999	7.152294303078041	7.0637623380126895	7.064407713486432
6.361249924	7.053389874481644	7.056659793714141	7.095655536252889	7.168278266351322	7.058535933076724	7.124536258329546	7.147568573487367	7.063609789447831	7.070477049480044
6.371249676	7.053212724464348	7.0546957827504215	7.0983509790627535	7.169078752295954	7.057147760208721	7.126874247474214	7.154223736281317	7.067622166232286	7.067047388935022
6.381249905	7.058079968717086	7.053696209203427	7.095950065148477	7.168893417488896	7.055422523158616	7.125194649126198	7.151174724058641	7.064766692724964	7.069835954426074
6.391250134	7.054902178126412	7.0596498906370595	7.095325904296419	7.167137879459619	7.062234980238813	7.1207216689915525	7.148599828176044	7.063872299734063	7.069615295326126
6.400250435	7.057132091118156	7.057198367409984	7.100275031860694	7.168703776095457	7.063420792382286	7.129584441423786	7.146997607032955	7.063603750283133	7.0697248189430555
6.41024971	7.060009606163121	7.055735777745328	7.098007628625226	7.166409964173665	7.061625074975569	7.127862017995598	7.149339101499876	7.066531655310328	7.067315802096874
6.420249939	7.06005211399164	7.058349590414383	7.096261698753241	7.168116548847662	7.061605094329832	7.124330188610264	7.1509883738621145	7.061904441552558	7.068726326175328
6.430250168	7.059555238050247	7.058430659319837	7.100143354450184	7.1717100070055295	7.05719491587332	7.122791270003677	7.14775626717798	7.069537232115506	7.068132222403285
6.44024992	7.06827345093828	7.058607002349815	7.100340263858726	7.170177719017566	7.061571514399118	7.1249183720239815	7.151992627206031	7.062820967163091	7.068311517176928
6.450250149	7.054315402268482	7.058298488453803	7.100094385293834	7.169503853357173	7.060889330611052	7.1228624353976056	7.143537463657026	7.063851324001571	7.068892784118313
6.460249901	7.058622091434682	7.055930611516805	7.0964683171513885	7.171319592897136	7.058364056719699	7.129919599483782	7.152755266959055	7.07047979123692	7.068664453707825
6.47025013	7.055831365730631	7.057666559113197	7.095349792086054	7.171792984686053	7.0608391030282815	7.125831912939935	7.149801653157301	7.066715076517265	7.068000233412417
6.480249882	7.057152081097211	7.059149359852073	7.095612697054014	7.171401762164689	7.059556337034834	7.127415675571771	7.147867599892802	7.0643390188219355	7.066379138048148
6.490250111	7.065850777023732	7.056344406090274	7.102552521848085	7.169562392127704	7.058512123948877	7.127015932846136	7.152079204016436	7.070011774068895	7.067648316251153
6.50025034	7.0578559178089915	7.0603342316853785	7.098235003839197	7.17103503737043	7.058478706206006	7.122072031970049	7.146445316246191	7.070516519510323	7.0708657878894625
6.510249615	7.058201029371352	7.05870000137399	7.103922051745141	7.175034005031591	7.057923885291328	7.131489874505043	7.147642549325552	7.065627930343714	7.072847816975705
6.520249844	7.056485713320065	7.059282752151513	7.100149957843895	7.169857979043732	7.0596344125918815	7.126257658133812	7.15281574351851	7.068146542753185	7.073004749882935
6.530250072	7.052054173218375	7.060818482900243	7.096958834629211	7.170159964979083	7.061813101532823	7.126110166636887	7.150199018719956	7.064582186074077	7.071368479077418
6.540250301	7.0601518241532215	7.056260189876151	7.101524839032511	7.1724162086074585	7.0627940464232974	7.127372662495323	7.14849584754349	7.064233414536211	7.071410398423583
6.550250053	7.058252264836677	7.0584200525363645	7.096876378892496	7.174403372878913	7.061964232906514	7.129392408899193	7.145167167501812	7.0672153115726335	7.066624134537001
6.560249805	7.055082514636315	7.060477402665853	7.097541437720578	7.1700082885903615	7.059526067226969	7.127754815692638	7.151824988965782	7.07291746415316	7.069649761640899
6.570250034	7.056061982192244	7.058488572932674	7.097902640875756	7.167557935476397	7.061166584966	7.128885573476966	7.148105052297603	7.064110022997989	7.070224125406926
6.580250263	7.060012476866739	7.062269389396212	7.099696856973092	7.174952036025512	7.061677597795709	7.124299845698215	7.154439544175965	7.066596674824614	7.068476343548622
6.590250015	7.056547687387562	7.060608388112945	7.099192454701255	7.172049676021826	7.0585391767012196	7.128235882552526	7.149624297583564	7.063282665894507	7.072612024546027
6.600250244	7.0631389991227564	7.061706052353259	7.096571999129814	7.171513413039497	7.062194080040143	7.127424996489213	7.148962330253461	7.067246478422016	7.070683204337016
6.610249996	7.061809540279944	7.063625403642599	7.099785521345365	7.174050615193505	7.059884344988276	7.126897939489713	7.151416681756154	7.0705403511544045	7.067909932717069
6.619249821	7.061727239946765	7.060096364393493	7.1018498813127	7.168109163526461	7.059304220323947	7.131051080529824	7.148890790035235	7.063699162349839	7.070006917917889
6.62925005	7.063771736685893	7.060167433877969	7.103625497285705	7.174582331680952	7.061559646806943	7.131165092451171	7.1502034724143435	7.066257021637992	7.07226035380923
6.639250278	7.061931643058515	7.060028087945585	7.097113743994404	7.1709356322011955	7.06073087706653	7.126755958007361	7.15425371197621	7.067427032776685	7.071578889365772
6.649249554	7.061034094787869	7.062105132666427	7.0983036922732	7.168280388640663	7.058690515441197	7.128315898534059	7.1492910792883855	7.069616803858966	7.071226872200517
6.659249783	7.062554177078222	7.057922750665533	7.101144020479244	7.170531446187122	7.06167026692855	7.128113494702488	7.145888387185687	7.065357271458309	7.0690840662551295
6.668104172	7.06541758625305	7.063791398055729	7.099493020412058	7.170153699480362	7.061514442256998	7.132714999902191	7.150072316000195	7.0702884496437575	7.071934451330979
6.67808342	7.058268176453902	7.062765666570288	7.0944397744148375	7.174586991329846	7.060930726043926	7.129548474770461	7.148931656783624	7.068520812209559	7.071425015088799
6.688083172	7.057714232329811	7.063616628043917	7.101697986829646	7.16876442201159	7.060259211940417	7.12904680589021	7.151358829449155	7.069145597135619	7.074824605544012
6.698083401	7.053308780648665	7.060958418700407	7.0993686644971294	7.174896567146845	7.06460553628512	7.125844928055497	7.149973996057771	7.070344303882976	7.069403322845193
6.708083153	7.057381277173041	7.063986018493945	7.102566219419542	7.171069098885946	7.061080449836169	7.1302325348877575	7.145949095586007	7.066115234620009	7.070501318282628
6.718103886	7.052725306251	7.060910465091396	7.103563010687121	7.172370735027192	7.061274592209837	7.130857946683358	7.1484525978672355	7.071256064887488	7.069749696242825
6.727083206	7.057439889628402	7.060635894413302	7.102018923588794	7.172640164875295	7.066060955782549	7.125243758970029	7.146461315357609	7.071319551423299	7.071947777338039
6.737083435	7.0637700341148495	7.064764583959945	7.104245454613358	7.170013783250923	7.062371382087453	7.129386701767826	7.143525948110297	7.069671301548451	7.071223049660114
6.747083664	7.060093558961059	7.0647763481003905	7.099381896464584	7.1710886553203155	7.06361365867695	7.131500817245106	7.153264083714463	7.067485744171629	7.0712387015497615
6.756083012	7.061402697132208	7.0626462465396145	7.095871572514407	7.1688311200646115	7.060706187407836	7.130930817513322	7.150446879878176	7.070000383091012	7.068540788191195
6.766083241	7.064894326298443	7.061832836948426	7.102225999930314	7.174391291980053	7.058638295089262	7.127262439731342	7.1509301065900654	7.073382640009545	7.069500691362741
6.776083469	7.055842222204831	7.061988524981677	7.101235484666984	7.1751049249570285	7.062416451763451	7.129214503697786	7.147339665532101	7.0735999016094535	7.073251512456328
6.784916878	7.054299424540051	7.064025554156754	7.100519230167765	7.171783726892732	7.0594879871523	7.12917425810682	7.156778137198195	7.07092558679849	7.073370885742537
6.79491663	7.059021583753726	7.062108213428156	7.098357952302294	7.173850288506792	7.064024535434704	7.1270694256110305	7.145682512226406	7.0680945965291455	7.069345733930644
6.804916859	7.057742140332439	7.065366779225771	7.101174104359856	7.170673886429289	7.063440472217432	7.131320011520541	7.151695180681834	7.06965837644956	7.070124515956347
6.814916611	7.057386089416882	7.064615083827772	7.101208521722278	7.176409013869387	7.0635556694450115	7.126991474583917	7.154086974245982	7.065007258964445	7.07392325606431
6.824937344	7.058711384049129	7.066477804130562	7.10087950453732	7.174446912615221	7.062436404492864	7.130925120514275	7.155689674465607	7.069546392978774	7.072546799402547
6.834916592	7.062285520194024	7.066024634318902	7.099516555300687	7.174642707590467	7.064945555904538	7.130925035111092	7.149199416427557	7.075464398422804	7.0738719101214
6.843770981	7.063395840619626	7.064346669918487	7.103124796736526	7.172105214046854	7.065017098694429	7.126381392304863	7.14944980089744	7.0695381470152885	7.074406414261515
6.853750229	7.061424337934749	7.063812475672715	7.103009369190713	7.1757006104068095	7.067000076315682	7.130004850609505	7.152818512525819	7.069366556856485	7.070409298285161
6.863749981	7.068482957130296	7.063780458728843	7.10053882414816	7.172838378333459	7.058867883917126	7.130124332587573	7.154106561199196	7.07074733469854	7.074098433173103
6.872749805	7.054953967663778	7.0639847891140395	7.100447850322259	7.173787017332598	7.065547313648786	7.130709063745056	7.143735421616863	7.073441630062388	7.070138930713665
6.882750034	7.063625205500651	7.063762394532716	7.102527549868886	7.17514594007644	7.064043031085731	7.125556291956549	7.14848141712706	7.069221370540336	7.070569275300561
6.89258337	7.063044861249685	7.065487930202463	7.098788658192573	7.170552041192768	7.060149865514658	7.132647892263923	7.155513539845357	7.071606135955396	7.07296229484963
6.902583122	7.063452862152555	7.066104781140429	7.101487317531181	7.174772913407492	7.065914897361698	7.130200407503527	7.150341398210295	7.073818185381515	7.079432540719024
6.911583424	7.062182020114985	7.065036915435636	7.100406772839146	7.176741750732097	7.061670666428185	7.131266019637967	7.147271060212526	7.074513965290622	7.0766987409612465
6.921604633	7.070202002918654	7.065308151837885	7.102836647593404	7.17404615304182	7.067110972656627	7.126610628576697	7.146352530387717	7.073124909115163	7.075584761009412
6.930583	7.060629354417142	7.062532914802558	7.101181542052487	7.17465139341421	7.065173913575395	7.131116349543869	7.154110725781612	7.070485912741333	7.07712075291567
6.94060421	7.068589140595008	7.066220218626116	7.101527249989244	7.174654839313433	7.065308228026815	7.131091179830695	7.14836019999116	7.067478662846026	7.076143163558972
6.950583458	7.062375945330703	7.065614672184287	7.103897786788944	7.176436674985768	7.06930655189575	7.1347603310976595	7.151856508402358	7.070014278900578	7.073458308231885
6.959270954	7.068961593858195	7.06401401206448	7.101396303998501	7.1767682007759985	7.0667604035371365	7.12529871176505	7.146807887262561	7.073560516232805	7.075749657032878
6.969250202	7.058301338118541	7.064975147085794	7.105120371073594	7.170470279591815	7.067146760332257	7.13334878313628	7.152125034850011	7.0715798776666405	7.070633704881485
6.978104115	7.063564527351072	7.06421177143706	7.103745563018474	7.178299261495306	7.066460032726647	7.130206039770634	7.143817097184486	7.072612262414144	7.073847602520898
6.986916542	7.0650142980167	7.066396995418785	7.100519467537734	7.1763102932971945	7.063957579316292	7.127422452672998	7.151581033758791	7.06890747964994	7.078999197817874
6.996916771	7.061581561423683	7.0671836406326705	7.104185744191101	7.173312371519344	7.063550329025458	7.132300049710726	7.160130164598504	7.07410165887204	7.073758342760786
7.006917	7.061914244457231	7.064203126724354	7.10255712410382	7.174351809473545	7.062785397077671	7.130532578661014	7.1543470934136115	7.072391472083609	7.07485549966264
7.015937328	7.060417263362873	7.062498200581476	7.103224030696731	7.173454611657169	7.064325502605286	7.130340463200874	7.156929975460006	7.070140606562799	7.075384291783581
7.025916576	7.062762017541447	7.06521599592688	7.103910514190611	7.176894737020705	7.065106454182917	7.1318860446584775	7.153193813744725	7.074428203001918	7.078414793507465
7.034916878	7.069840112872228	7.066714888560516	7.103694308073614	7.179698003555306	7.066027448445263	7.130982546538233	7.155043169494648	7.074281882816836	7.074256969842871
7.043916702	7.060564597117435	7.06380210760487	7.104453146062555	7.17048319889796	7.068540886102551	7.131893506623214	7.1566028521731475	7.077440305507629	7.074574050520544
7.053937435	7.067488643663323	7.067454680339483	7.102998489842061	7.173784710727297	7.065877110033083	7.133120986780599	7.153993055183278	7.075065709568422	7.077091386663211
7.063937187	7.067608289790292	7.0658982046961025	7.10909358992073	7.174217820197194	7.065416770388138	7.130308584114433	7.154888721399619	7.074745280875827	7.071893475369313
7.073937416	7.064563789344806	7.070421838000489	7.103042875564952	7.172506667640208	7.062804884721136	7.127861536886952	7.1458374884620905	7.074252128243176	7.0731621700058325
7.083916664	7.070041108101908	7.0687563884536475	7.103931303805179	7.178972118057037	7.067984927790309	7.132255610189134	7.15597409656678	7.07258324366534	7.0801109743703226
7.092916965	7.065775914849567	7.066573301174266	7.098520426143257	7.177701879066598	7.067118801291658	7.132075507038991	7.15497879565425	7.074630047949467	7.072199009866793
7.101937294	7.066661528590112	7.0632470807467085	7.1037350215340975	7.177046025312807	7.065668925940946	7.132006607288107	7.155088003690613	7.079545132805909	7.076329539512871
7.111937523	7.059740004206179	7.066546222398285	7.102763486738437	7.172221184955956	7.0693103865268885	7.129119610945499	7.164484790269153	7.077753721652283	7.072848065096761
7.121916771	7.0614794010415345	7.068759978646675	7.106897176661697	7.176224451812418	7.067929379004363	7.130944052400082	7.156268352034333	7.070945806690839	7.073178958451814
7.130937576	7.064902141002708	7.067134885686531	7.104287000258209	7.174442739079443	7.064929689871972	7.127657237980152	7.155329679665144	7.071475602933025	7.075359188558411
7.140916348	7.061941116468933	7.065402590689961	7.105618511454092	7.175868896038736	7.066508117641094	7.127509815180559	7.148717766807392	7.072757819288027	7.072912066428313
7.150937557	7.059988260155283	7.069649187110825	7.102778042841836	7.171646182930185	7.065254711871208	7.134307245515972	7.148229314177249	7.073665913254162	7.076525950953021
7.160937309	7.067492212260349	7.069977465194235	7.1049405358993285	7.173071624566579	7.068467412005575	7.135310813877879	7.158089185249034	7.072966360477659	7.075569878971892
7.170937538	7.062319810204725	7.067575376557821	7.105727330338607	7.171494205361867	7.068130554289934	7.1327357366916315	7.148447955232678	7.073300209318504	7.07620950719649
7.17993784	7.061019222326323	7.068672926750605	7.100807045385015	7.177369093767858	7.065882191200177	7.133255395841646	7.1558258301288955	7.073500862306412	7.0742480138946915
7.189937115	7.066207758048362	7.0662198720316045	7.1052351090775066	7.173189554718218	7.070555211339896	7.132796135284423	7.152415953289017	7.077472075498382	7.074337145164419
7.198937416	7.060192824238214	7.070072681419925	7.105686771846868	7.174753750959477	7.063925985051156	7.127994176704273	7.1496792028115514	7.073828642526692	7.074154769487137
7.207937717	7.069351122251086	7.0715606933646855	7.107023432771065	7.174471554812124	7.069661197883027	7.1313463040163025	7.153973990513828	7.076722807111393	7.079103475900334
7.217771053	7.0580592611019455	7.072456784004868	7.1004541335693405	7.174670126880265	7.06376004145554	7.133367117266753	7.1532184994394985	7.076697792161292	7.074113665102919
7.226770878	7.069733291621793	7.070747134074361	7.109187485221868	7.175256010459757	7.070293138514138	7.13332355771711	7.148707880428327	7.075914225512443	7.077052494454906
7.235770702	7.066410121119494	7.0680837108372	7.10642500802889	7.177025201445898	7.06636241330048	7.1334305198595	7.152398738922686	7.079131711960964	7.076579991997212
7.245833397	7.060953683205378	7.069191093230883	7.109884848689004	7.180553164631254	7.067003781412862	7.131103299336189	7.151679696792799	7.074137868937891	7.077041561844235
7.254770756	7.062485091224692	7.069890566019671	7.106627252441335	7.175735690397491	7.070856937843158	7.130981849193903	7.152587140442705	7.076617919631704	7.077544923579199
7.263771057	7.073553469376808	7.067929324748215	7.104968679732195	7.177917407661548	7.067979704424774	7.131167652305757	7.1543956497556005	7.078148669171827	7.078675257101901
7.273770809	7.060722992441212	7.073455514995399	7.1047128155872965	7.174786014364389	7.067865123473214	7.132005459707955	7.148787352779894	7.072678452229347	7.077962159511619
7.282603741	7.061477486956787	7.073354291533636	7.101612463411625	7.176457477183928	7.066826667031611	7.136418364403613	7.154949745752454	7.073641645642394	7.075272330768973
7.29260397	7.057168883690405	7.067658665378818	7.1056853364008346	7.178540558654804	7.065106845142816	7.132402627759211	7.1589797143806715	7.072214702198449	7.076294428998334
7.302604198	7.060659583560483	7.069856064422835	7.101665219363836	7.172300459557088	7.067073135486244	7.130698817529831	7.156067435723088	7.074064447458286	7.076009907718745
7.3116045	7.068332662358787	7.068355039553467	7.109283420460272	7.177603838994496	7.066618025694785	7.132919299575283	7.162797750114461	7.076578726542701	7.075041744493674
7.321604252	7.064993934571149	7.069327112062906	7.104941509137269	7.173196954469449	7.066383016414681	7.133831448806584	7.15364730203477	7.079510434936568	7.077640237726827
7.331604004	7.057738593243577	7.0711294408860095	7.109316679190971	7.1772925192644665	7.071432236901549	7.130219506271343	7.153011237993924	7.0775838772359	7.07952666110864
7.340437412	7.066277716254174	7.06725331552488	7.108968579675394	7.175908013189347	7.069835266164939	7.131643171900814	7.153531262821283	7.072571227797018	7.075925582893558
7.349270821	7.066494332691129	7.065643577884965	7.107351354721958	7.178238427252812	7.065917212887288	7.133469612088452	7.160511204584221	7.073806113860603	7.07911232429551
7.358333111	7.062221110387545	7.069674971972499	7.1039161172001455	7.178823768615059	7.068857048729797	7.1384067278135195	7.158409133544575	7.074878416854008	7.079128247513862
7.368270874	7.065531480142891	7.067054739425825	7.101809796128374	7.175869826644505	7.066994190466711	7.135798798073656	7.149831330524941	7.077361106741131	7.075946421785178
7.378271103	7.055813695595116	7.071485454526605	7.1050975133218035	7.176808428248347	7.065365324024974	7.133898094658687	7.157414709058731	7.076532407365285	7.074827721415373
7.387291431	7.067025845546854	7.07089868102504	7.106658035606477	7.177959435273363	7.0693248274210365	7.1370386950392515	7.153709254865467	7.0776344648910126	7.081666081527317
7.396416664	7.0636698532861715	7.069956054641247	7.109191801610289	7.174783602477531	7.0659688717548	7.131279835873551	7.157218447217718	7.076257986845965	7.076700712538347
7.406354427	7.0716431616867546	7.071085959499515	7.1093437264702946	7.17752876892325	7.069484682788217	7.133045586537044	7.153891761891799	7.078275948432609	7.081654709228412
7.415354252	7.065399208252845	7.0715880918722025	7.108090160501504	7.177651337966418	7.0673515295609945	7.133121103707632	7.15206260544298	7.081428693063506	7.077663141884057
7.424416542	7.073473834908476	7.072829615624158	7.105646409869135	7.1747078629788295	7.073077965365248	7.134242064905815	7.158852978800519	7.080833764887987	7.082465347898895
7.434354305	7.068637621762795	7.072509509017993	7.105185771760316	7.17968623578785	7.076546261984705	7.13243808600635	7.15016530787533	7.07829094485186	7.079620523207568
7.44335413	7.068805291861944	7.069626680683183	7.104130142765371	7.1801285710475415	7.0705884127574805	7.133030617758055	7.153917983284064	7.074027228492014	7.079631365239345
7.452353954	7.065406039720253	7.069547754239849	7.106250726955139	7.180982868973993	7.067610104867673	7.134252588899242	7.156410775399462	7.075781072277413	7.082878227033639
7.462354183	7.061397272192295	7.070263008997228	7.110967993957992	7.180742502473256	7.0693120412733705	7.138466197723629	7.150619013191435	7.075512158707866	7.0813715884265465
7.471354008	7.062182165436717	7.076881808878018	7.109870361438922	7.175385051270713	7.068539321581293	7.134615664811906	7.160267517981646	7.076911913554144	7.0800507877733905
7.481416702	7.064729632185497	7.074523734830128	7.104248275992804	7.174304458613915	7.07109879355437	7.134703189852241	7.154785746733438	7.076265310476654	7.080642998312181
7.490354538	7.066371986379375	7.072471714517965	7.106312233276464	7.17964853580245	7.070966979422285	7.136103223733142	7.159503650920772	7.076427553901091	7.076261826547508
7.499416828	7.062227191310698	7.078418191159254	7.1067776548932615	7.175777212593417	7.068043183068619	7.136964478324719	7.148938490682814	7.079716226941689	7.077230168970462
7.50941658	7.06608732396786	7.073116101449533	7.106468809359136	7.1757499713092	7.065513869784857	7.134985182736344	7.153612841104643	7.0799484040402545	7.07801440547087
7.518354416	7.067550762860135	7.074560196555024	7.10883204952668	7.17840580899845	7.068436281195017	7.134603513332577	7.1566599227841605	7.077951540278461	7.078251232698276
7.527353764	7.066016621367316	7.072062347666167	7.109714864133695	7.173987879762729	7.072157136249172	7.13392848174569	7.153899684421786	7.07660498431004	7.081558022646524
7.536354065	7.068907403038336	7.074596417184755	7.109888569192954	7.179255894910874	7.064995144998646	7.13582934645178	7.1603430984255745	7.078509559602414	7.080947337545159
7.546354294	7.065294802951351	7.071724639695806	7.10927056131406	7.1784030618686625	7.069512438820139	7.133641196785218	7.158193730058824	7.078695065656468	7.079129919083419
7.555354118	7.065530906485278	7.075686467964557	7.111538007465009	7.178582458481536	7.069645542528528	7.133531408610681	7.163503410737872	7.077625181368288	7.081277936441291
7.564353943	7.060213558935085	7.0744400187937	7.1093219137310895	7.1772251431869565	7.073180118561363	7.131187999695513	7.1520236006667925	7.080814238446512	7.078859931497918
7.574354172	7.064979850365093	7.071207471101237	7.109129093156267	7.176354663373383	7.074229102351135	7.134186126100786	7.149154151689519	7.0746417581832715	7.081071901187693
7.583416939	7.076046657263876	7.076549020827542	7.106022760795208	7.176695093644639	7.068042506870806	7.133765810820728	7.152491563305405	7.075896843613553	7.082041419676093
7.593354225	7.068504557667619	7.074215153199377	7.109485464704432	7.176840516046215	7.076749141289454	7.135716200183279	7.158335728550051	7.080304884408747	7.082340865211185
7.603354454	7.070325344236742	7.07246349734412	7.104486354993837	7.175439714053143	7.073725357920923	7.133198095028692	7.152826995816246	7.079530052125444	7.07622118129003
7.612353802	7.063407172586133	7.07530670042633	7.106897660300206	7.17888384531321	7.072024386837654	7.137020969042057	7.152604733844285	7.079032824542372	7.081870328772508
7.62118721	7.064332966026976	7.077882159930388	7.106273436869328	7.173172894817087	7.071771408958348	7.131978188853848	7.1622907300371015	7.078432874902868	7.0807771811481235
7.632249832	7.070718680244072	7.075236529396408	7.108735927320318	7.17289744631354	7.070112450819363	7.133064849358559	7.149840086616226	7.077251634480026	7.080282207528519
7.642187595	7.067593871216342	7.0770385167379946	7.105831590080226	7.176321495749143	7.073736804288741	7.134576197752561	7.158743971649802	7.079687127053377	7.080319812687153
7.65118742	7.0705234158608885	7.072112836683696	7.109077667738075	7.176386383085156	7.0712034085965865	7.134281081149595	7.168822374188947	7.079662063999615	7.081382372684646
7.661187649	7.069728895654437	7.076572004483287	7.110322606119951	7.1819095710260425	7.069561548137841	7.132216179659419	7.153783568855769	7.0782626874517245	7.081242766124042
7.670187473	7.068991190174209	7.07419959188393	7.1076587583715565	7.179659397819163	7.069137158607172	7.135711548797019	7.145732207242135	7.0838271583354615	7.082983814121758
7.680187702	7.068395428023244	7.072987651370238	7.110954736204602	7.180170442532292	7.068612211455429	7.133457616607967	7.15828395618656	7.0799417852479625	7.080567919255732
7.689187527	7.072290581009209	7.076528172688517	7.107399142243873	7.177687900092794	7.070554844749481	7.1389027961391305	7.152762676732057	7.078251090735674	7.081555126254427
7.699187756	7.069967243053529	7.0800277797968505	7.109018439488724	7.176194308721928	7.071423345995578	7.135681481271417	7.150765141278881	7.080696543738822	7.081747320844769
7.709249973	7.0692967357801475	7.077942498933039	7.105951884598751	7.179118514573614	7.074045623935403	7.133432454676308	7.156199480399312	7.083797530614841	7.080307047057579
7.718187332	7.061796953618385	7.077003093384413	7.114163111747376	7.183158753219073	7.0700803730495965	7.136613484017408	7.151157003303705	7.081842387921119	7.078570570091412
7.727250099	7.06600008955655	7.077158849203026	7.111129248889419	7.1747016458931965	7.072650150858399	7.131689290381826	7.15557591118719	7.07938037073801	7.080091690971416
7.737187862	7.064557873831161	7.073011273298826	7.110198890139435	7.181826390787617	7.075699699284736	7.135074434763365	7.15986124599454	7.079443791785579	7.082906498719086
7.74618721	7.068264413729556	7.073709793676438	7.107265778368841	7.177914161171051	7.075712670543102	7.134763891836521	7.161261710047214	7.082685031409118	7.081779544448753
7.755249977	7.070124171266239	7.078141244855482	7.1069667128946135	7.177410566187881	7.073634730402409	7.135238263218284	7.1589684314125535	7.082990351500426	7.079297427832171
7.765250206	7.068054147359369	7.078720692301945	7.109157507389456	7.180857101935371	7.07136335256474	7.132551750462007	7.155161118531692	7.079798975930496	7.0836604607143325
7.774187565	7.068784399969985	7.074239129443976	7.111942320153045	7.1800617560965705	7.07319082943975	7.136528817152386	7.159790319184351	7.086961693027414	7.08026699339305
7.783249855	7.068384988413966	7.076658490477837	7.107172076973235	7.179744254697264	7.069160437944058	7.139388926118284	7.152416215013826	7.078319256730087	7.08329460163264
7.793354511	7.0713949549298185	7.075167170905286	7.1054733651778275	7.176907462529836	7.074346383993495	7.135030039299901	7.16318442062518	7.0815559696272405	7.081701116198775
7.803354263	7.067560030677488	7.080857275131878	7.110153587716162	7.178271105430187	7.0727695232323695	7.13837733733461	7.160148400763337	7.082769366628317	7.083637869649704
7.812520981	7.065701767239506	7.076873891096504	7.107922096752695	7.17794282631535	7.072059510173636	7.1335707011118075	7.159252079951436	7.083094565693282	7.083234502195107
7.822583675	7.068445263945447	7.0797564425043005	7.110582940364102	7.177969434292254	7.070974625678716	7.136347906296538	7.165099854159882	7.087486642188857	7.082403880047053
7.832520962	7.07072001586346	7.075191612017176	7.11025585790149	7.1818291768908535	7.07245613431451	7.136165663139153	7.159949925559543	7.082541965577043	7.082540253098787
7.841520786	7.065476508900756	7.0780412827513945	7.1112921462465595	7.180095684109213	7.072078751643699	7.138498682321962	7.157917189045376	7.079881854619984	7.0817402877806614
7.850583553	7.069123762011623	7.076497651345363	7.111490590307497	7.179170294823022	7.072448209842413	7.136069284669112	7.155995667584334	7.079860183614659	7.082154312446714
7.86052084	7.0660435036061	7.076746069507922	7.108949028546933	7.17450396004624	7.075603371088837	7.135043941368804	7.154146380051669	7.081568410459704	7.081120977986099
7.869521141	7.071181691370399	7.075247527060823	7.111365722395236	7.175462819445788	7.073466801855131	7.138152261333161	7.154979848135154	7.08244452220345	7.083577031724603
7.879520893	7.067813821157317	7.0769878084409275	7.111644088827871	7.177040221696186	7.0716160156629275	7.13475634658252	7.156075643898156	7.082844650992222	7.079547957900968
7.888583183	7.061453733737463	7.07558302582849	7.109447316292986	7.180369114141049	7.072166757871744	7.1333484188660865	7.156694285203093	7.083811484657322	7.0797418022465495
7.898583412	7.077686747950113	7.077796302074984	7.108259911696346	7.182625691914382	7.072706028886158	7.137320622712774	7.159713482602426	7.081251309052942	7.082924674149469
7.907521248	7.064127333835172	7.075760744619439	7.111502980117986	7.1920135139578365	7.0742810065000965	7.132888009403071	7.157452061701035	7.08468697633772	7.082570370205512
7.917520523	7.069515860566371	7.078538880045917	7.113892818645331	7.18733561587714	7.072781838790341	7.13623144563609	7.158724275709174	7.081359956210529	7.083169623805891
7.92658329	7.070902109908473	7.078763683323027	7.114160826094047	7.197257468497456	7.073647276758119	7.13399679311515	7.156407272102737	7.079285802744977	7.083726650067746
7.936416626	7.077822344819571	7.078755465537815	7.117835716447265	7.200749516306617	7.072523401011301	7.137100983799643	7.153237443544205	7.081227459970144	7.084803660644937
7.945353985	7.074928893585318	7.08137345063339	7.112631999538752	7.184657680667058	7.072942344555271	7.137576270952257	7.161709941871832	7.07971449670477	7.085546211458208
7.954416752	7.069026698887395	7.079449213926201	7.112692107416343	7.186289085342594	7.079824669663966	7.134310932557395	7.154444911470481	7.0794731881132975	7.082469692784511
7.963354111	7.075873727715926	7.079164647362707	7.113898869527285	7.188792601096273	7.075222959401219	7.135586966939998	7.166075054815861	7.085384350749391	7.08496404384484
7.972416878	7.07774228517756	7.081532082381858	7.119856308151465	7.195414804905829	7.071746706544884	7.135931483434341	7.163917186190462	7.082295655485948	7.081491358447314
7.982354164	7.094024144581709	7.087192798408782	7.117081154559446	7.197782492125714	7.080076886845516	7.134950029111013	7.165719079310941	7.080242907373997	7.080733919700544
7.991354465	7.1057721554801105	7.111829765880165	7.118246054060355	7.202359476898809	7.0895865563164	7.141695541832524	7.173662018186082	7.089486222684998	7.085790850324125
8.000416756	7.102717329485455	7.136360054970146	7.128798767038882	7.256810967888541	7.141464918551918	7.14444500538683	7.059731762298515	7.094860784708091	7.086833011633279
8.010520935	7.101456474683914	7.159038011333978	7.143813117016228	7.25898768594503	7.1031769782694	7.148245504771144	7.18963477488888	7.092272211694921	7.084402734008703
8.020521164	7.0929276858347	7.133152878322647	7.152238955011091	7.202311633707265	7.116958087202063	7.15999163494371	7.20513055207529	7.1335917645994	7.090322163200196
8.029354095	7.121581002814047	7.187480319793449	7.213458583737332	7.254814148531277	7.110898972375961	7.157975187956192	7.221266466469126	7.087380590111858	7.093548504947753
8.038416862	7.107245508821354	7.173456988050942	7.164848238732894	7.233482179561017	7.117936998342811	7.197726677372694	7.255477888367951	7.103431441685889	7.105903610807205
8.048417091	7.119352905226808	7.1526066479804555	7.191077308025046	7.228814312615913	7.144148307210811	7.23554644345638	7.266996367944126	7.136962446458862	7.110258026045417
8.05718708	7.118900476260833	7.232259735002728	7.219635436700186	7.239567973519245	7.200577103585094	7.2229556862131	7.204340086060776	7.138768847172875	7.108919822773825
8.066187859	7.121607518914557	7.229084249665853	7.272461466272101	7.2581146459119905	7.169918224017772	7.2270873753078915	7.27339545734232	7.162159875052393	7.139185195363939
8.075250626	7.136164823356059	7.214591560412563	7.229919186152901	7.242866652669147	7.227379158534093	7.209722423440736	7.299843266274834	7.171052042037317	7.193197606147352
8.085249901	7.1496040960279545	7.241807536000373	7.225128192605648	7.248430384817628	7.196052662626192	7.238930570257557	7.306519788543491	7.2064212689173575	7.174167361381092
8.09525013	7.173017383004183	7.2399837876685025	7.228457540080636	7.25010081553859	7.233993547687828	7.188152859022013	7.313096115316574	7.210932034038164	7.183911181965463
8.105250359	7.166826231803347	7.266232092130393	7.247452007651811	7.2629557327820695	7.247441540535798	7.20834005175468	7.3115025186465346	7.2290015424355	7.206733477756939
8.115250587	7.180717722161247	7.27363369752471	7.24640889871183	7.26810494415448	7.259247712438511	7.2398459495006176	7.330377090980044	7.250877816559056	7.220693083260547
8.125249863	7.1907162808383305	7.2906152421768455	7.255077052887624	7.274599415757424	7.268541434041241	7.248264116372044	7.329650165851037	7.241239104548384	7.225884641517062
8.134187698	7.204025884826871	7.295147184878173	7.262177605561634	7.287307527456912	7.278133483202707	7.260078622740506	7.331487731209952	7.26594874313606	7.234461750702958
8.143187523	7.209817035226806	7.303306581506854	7.284438048858201	7.295631041720744	7.286424845777434	7.262224009913334	7.340991666277896	7.2726802097971515	7.24446367521008
8.153354645	7.214760513303123	7.308766085196966	7.297659903431739	7.30032504574698	7.293186000727802	7.265299722899198	7.341217708395196	7.286060542637154	7.248872474517488
8.162354469	7.22875024007098	7.318977460766145	7.288561523019595	7.303946795875831	7.296085088171113	7.2664809614711725	7.33859057302332	7.2903545293310845	7.253077414295184
8.17258358	7.233381812636827	7.3199094298903775	7.287635347460909	7.308604199413064	7.301177617720059	7.271566532930857	7.350948427792493	7.300034108759965	7.30410610024695
8.182749748	7.241296244939093	7.325972257668083	7.302522768064537	7.317346802463182	7.3056671627822976	7.2747925528201405	7.3562537544017825	7.301052036413465	7.272976837931016
8.192687035	7.246906830684354	7.330169303691309	7.301603253097058	7.316134043165735	7.311089081664266	7.279236618248348	7.350033422921081	7.305393386257111	7.284921935859279
8.201687813	7.255186925145496	7.330571627678431	7.302272266304714	7.31913573679814	7.311580195375353	7.28467081761494	7.350509792826603	7.303816556135398	7.29742325455886
8.210749626	7.252749488161431	7.327993190578548	7.313454835507789	7.3229852219537435	7.313716908884544	7.286183323512337	7.3517836102177805	7.303008117341918	7.30622963692628
8.220853806	7.256901150034594	7.332658300215378	7.318448706724668	7.324768599530944	7.316076629176924	7.286057434477366	7.355631573490938	7.311963042796182	7.308218769932209
8.229854584	7.259094729722191	7.3344966697500285	7.318544075215543	7.327869784490927	7.320741024630519	7.2864727408899395	7.36219243314982	7.313840418171546	7.311223927708594
8.238520622	7.258482482077078	7.334524436809344	7.320960666105917	7.330058052739602	7.320952107124763	7.294229514360849	7.355110085039363	7.3160498518936565	7.314325656404992
8.247354507	7.266970640317245	7.336045019805939	7.325036548822614	7.335885679975371	7.3228756154827765	7.294368569304288	7.357295631780774	7.315359665668838	7.319596847470021
8.256520271	7.277030986428939	7.3395350996617115	7.329475697324591	7.340753351465222	7.322830748656737	7.291245813306628	7.3587430133958	7.3179493194788465	7.318970291880568
8.2665205	7.280866738759432	7.339190789972133	7.328546642768684	7.341385368215623	7.3245806664642785	7.292342070979963	7.359205917166767	7.31774131952421	7.317918776421228
8.276583672	7.2852099548482	7.336921652548679	7.330330783570163	7.34138134064662	7.324183006379167	7.301875745731657	7.367910176065927	7.320457886979698	7.321089842304559
8.286687851	7.28478315612608	7.34110674898853	7.33626721892345	7.336132591293523	7.326820003908681	7.30125008427824	7.362504722061985	7.321532652646947	7.323928043824419
8.296687126	7.288256815571833	7.340440927769902	7.337541001010479	7.345654080065112	7.330543251035294	7.299173601377828	7.376633288027211	7.3212478894108255	7.323137779456512
8.305687904	7.2892682426072675	7.340647719109922	7.333648303959292	7.34397332473817	7.33073851291351	7.300249608197147	7.364617533425417	7.32315516548036	7.3272634940937085
8.315916061	7.293259136148462	7.338316936680378	7.33761762457182	7.348350075555627	7.331342659639463	7.299170390315965	7.363869165036497	7.323102518563421	7.328321940314687
8.324853897	7.300849440920573	7.339184414840439	7.341080061623917	7.34827050869094	7.328440670240527	7.303546256391407	7.3704775230921395	7.329227539467999	7.329554448608907
8.335021019	7.2990512734338315	7.340805253944571	7.339542933031417	7.346071433510565	7.3305600805593425	7.301595721078131	7.37099894864906	7.324632106765035	7.328072967992695
8.344082832	7.302269052345951	7.345937465318505	7.345023166631305	7.3522027616134835	7.327868989121295	7.301207662721204	7.37411293046969	7.333010481380332	7.326035433828414
8.355187416	7.301096267570824	7.342852860951149	7.3437449775984165	7.349262422309455	7.333945348419971	7.301346571549904	7.367340655385596	7.329534384844186	7.3299514316775545
8.365250587	7.306869932414786	7.338670077795636	7.3462602756130195	7.349372605029359	7.33218211725536	7.306283160266578	7.363094483873496	7.32815148378504	7.329577142833253
8.374187469	7.305022541304804	7.340361316445606	7.344743009326891	7.348777396081528	7.334065472928114	7.301174318752837	7.368446068236327	7.33261016852763	7.329057425946369
8.384187698	7.309827114973137	7.33949370864556	7.349353347956442	7.353989851495305	7.332235818819102	7.30486644053008	7.369723902794802	7.326767910231942	7.329335293114717
8.394186974	7.312996433117008	7.338872298681243	7.34933706280651	7.349835802337634	7.3337024086948315	7.303676598270636	7.376430736792788	7.329925243874793	7.329089944346885
8.403354645	7.317760100987788	7.337125950531478	7.351088667547143	7.355027768867022	7.33468932353215	7.305819394755081	7.371179490792294	7.329684137109299	7.328770413801138
8.412520409	7.319391942903602	7.33745603258695	7.351421505448667	7.354051236543779	7.33347826425768	7.307759658348712	7.372320190921603	7.333472003501841	7.328753190284425
8.422353745	7.318983533387054	7.339515148178464	7.352079737391565	7.352945445245619	7.339038817538295	7.305062507623167	7.374349783716902	7.331451948319936	7.326173216905502
8.431416512	7.324436588149413	7.34046875261229	7.350768982508432	7.360216586326361	7.336690448878753	7.3092358491310945	7.379310803949028	7.330945127043043	7.328943820588263
8.441354752	7.32683960435244	7.337179995173997	7.35235934671284	7.360378514121875	7.3329044683326305	7.309014406071988	7.37966522862485	7.332749748503022	7.328166495937078
8.45241642	7.323379322225605	7.339127848455895	7.3558907797954545	7.358027494785719	7.330034638577918	7.307723830251104	7.380597417048784	7.327791978898903	7.331001681489854
8.462353706	7.324852282647673	7.339145917219838	7.3548181348226604	7.35736851872497	7.335135453211106	7.308676145392042	7.379019508327153	7.328997913556229	7.330141781795706
8.472416878	7.327338223627779	7.336975176427822	7.35521543218171	7.361643868312268	7.3349573617893755	7.307636233167005	7.375359894098793	7.331075611253105	7.329270574548455
8.482521057	7.335781687632459	7.340257777779638	7.356125271171523	7.359573837629078	7.333451453122015	7.309743309467921	7.380809496383057	7.330075078687611	7.325543715652756
8.490750313	7.3302724627396145	7.336796812921413	7.358908429897393	7.360542164632086	7.333838918628312	7.310205425134237	7.380937902554182	7.328877396760855	7.325416481336243
8.499688148	7.331969382509165	7.338511059846196	7.356057169110213	7.361171230256071	7.335984061385696	7.311682557381706	7.379492184144013	7.32860570723562	7.324812513503787
8.508584023	7.33277326544324	7.339117715431982	7.35645526145596	7.362518398462247	7.334200083748935	7.310922524619656	7.378223877083482	7.333776266014875	7.331984439982375
8.517354012	7.333794227821541	7.336082580041335	7.357077139955618	7.361093558679281	7.330618631865742	7.309357491958771	7.378270270816085	7.333072514722332	7.329015760773655
8.525521278	7.3333853185741225	7.333361365795787	7.356075380243146	7.359645671424142	7.330531739513285	7.3073139396628095	7.377909216450373	7.3288480583074485	7.321136286479619
8.534520149	7.341746003954398	7.3345841185207306	7.354745307448782	7.363661796185343	7.33737145664737	7.31013945176245	7.376378759652686	7.3380480974502635	7.325186952881703
8.544521332	7.3376582752592086	7.334832992854366	7.359490399784744	7.36271855685226	7.333480839733563	7.311660100530149	7.380862529516113	7.3354362423874635	7.326191957128937
8.553584099	7.345466363353869	7.338183183249797	7.358403543946396	7.360348066063478	7.332601618398028	7.309244203887937	7.3856170983623635	7.3314835432360095	7.327926492605869
8.563521385	7.344349873299235	7.335175825400614	7.359541284879524	7.366945559798528	7.332751213344544	7.310539364127853	7.385353741742039	7.331545543217624	7.327348014480913
8.57252121	7.3460826857225445	7.33371669196864	7.3612716192150485	7.364549146792461	7.333339167222663	7.307378833056201	7.37820150140976	7.332038695007872	7.326121711948412
8.580687523	7.345322741213542	7.331091594710081	7.359199254933853	7.366201554303236	7.332611404974737	7.309125479496771	7.380591531864592	7.331114786180943	7.3278555783877195
8.589917183	7.34940036935205	7.3338632337755545	7.3586343890056	7.365831834995539	7.334545868055484	7.311015843678206	7.383284536022876	7.331251746279753	7.327682570526629
8.599020004	7.349054327292455	7.336213624709677	7.36233138794867	7.3657988328844635	7.331194483723974	7.308887827890109	7.378774334270101	7.3300116456674	7.326160995993623
8.609021187	7.352600063676385	7.334843132141023	7.360673033546644	7.36505444451651	7.332579222081162	7.307704095243517	7.383550122928461	7.32963509810731	7.325032091920488
8.619250298	7.352469176928949	7.336456357692626	7.359874838726587	7.363468411271418	7.3322478830280575	7.30751704937442	7.380911117626557	7.333132217737683	7.322307997657058
8.62918663	7.350224665766625	7.332799516870738	7.359800239037978	7.36683437723252	7.332242927013212	7.30907067951498	7.376271441568653	7.330491346548117	7.32641771072652
8.638187408	7.353446184838257	7.333053517703308	7.362342121392329	7.3648502530801805	7.333888808145582	7.312301163272318	7.3775537890205785	7.330197709212898	7.3233518004049785
8.647187233	7.355901281065802	7.336273206278241	7.365031668358666	7.364798418422612	7.332727731873986	7.307898290023672	7.378109597209293	7.329420044450776	7.324044738289702
8.657250404	7.352059488756694	7.334592953981778	7.361554355174505	7.365276628653833	7.330429167429631	7.308532785401702	7.381369370792889	7.3313000218270385	7.3230575047116675
8.667187691	7.356625233958258	7.333687532646533	7.35961356312396	7.368299869353599	7.335274255724736	7.310473531807057	7.382797581082446	7.3353185801537295	7.32143187175874
8.677186966	7.356081366234684	7.333352753236065	7.358163671844778	7.365602534614405	7.332601488007505	7.308506256427502	7.379806714307376	7.331637653659021	7.322330516886028
8.686187744	7.358193290727343	7.329085666485435	7.355536758246091	7.368347884591357	7.330394008580745	7.309423265371757	7.384003736941832	7.333703394114702	7.3203126523939
8.695354462	7.350667199106377	7.324679893006208	7.36146182969281	7.364147437998545	7.335545770582215	7.30818585746061	7.37904986845588	7.332979043111974	7.32670651305051
8.704354286	7.35579833873663	7.327751924119295	7.36196499876075	7.367147517949765	7.333649267524747	7.309320165460872	7.388988421748666	7.325732820951624	7.318756529007838
8.714354515	7.361959861851508	7.3289729466712625	7.363481293420682	7.3659036117292676	7.332277063286332	7.310098956693258	7.38532028552641	7.330465352015155	7.323165873221528
8.723417282	7.368210464020729	7.3325116279947675	7.36219831769539	7.365991796622749	7.331368752668044	7.311965150463871	7.3843888430292	7.330076248329516	7.318826511808936
8.732354164	7.36306978285273	7.32846333931109	7.358918572392662	7.364615886806066	7.330569461344686	7.311028287916945	7.386218282462123	7.329607425559248	7.315720591369432
8.742354393	7.360531099288583	7.328677577795341	7.36159622780234	7.366622909467284	7.32843099228661	7.312226030706687	7.378857195638329	7.3314964940081015	7.319134858482181
8.752583504	7.363481539658199	7.327230830436531	7.362750186696746	7.36502245566748	7.330734547434071	7.310800718351144	7.392868391105358	7.3289408330612815	7.321918197615558
8.76252079	7.362950609989879	7.325083403701763	7.361313731755717	7.3659289073622105	7.326293180506591	7.308175868664828	7.387842327255038	7.328324221212623	7.31838290415711
8.772583008	7.36728276638728	7.3273130594953555	7.365568813133794	7.367045775440877	7.330167371380574	7.310366237930895	7.383852201960319	7.3320921734101505	7.322296756958464
8.781353951	7.368819206837042	7.328478442827498	7.364545177791504	7.363782841958733	7.332018477940808	7.308587982245939	7.380515412585506	7.331286240821017	7.316960852066093
8.790354729	7.368334277730849	7.328082256369538	7.363687394241606	7.365430172617424	7.330633297276812	7.308116603640734	7.379658934304979	7.3287333337667135	7.318780811222174
8.800520897	7.3622070944525255	7.3263874135233635	7.363927468622229	7.366986585100546	7.32957817478908	7.310147369511799	7.384806616742557	7.3299552620138275	7.317958390553207
8.809520721	7.373152564548809	7.323862915151578	7.361822771620021	7.3672731000840574	7.32967812574918	7.3110533847569865	7.38503649579163	7.328410052507245	7.315745847182105
8.81952095	7.368322860618613	7.324437155313172	7.365367848771037	7.364479641922735	7.331473187558364	7.310187437479191	7.384664695962686	7.327787569122078	7.318160542039166
8.829687119	7.368802621449885	7.326009405832738	7.364409950005173	7.367916364015936	7.331219765005765	7.313407682918353	7.386838158329702	7.327841768490188	7.321063201680838
8.840520859	7.372165286131608	7.329492214355651	7.3616478854535625	7.366173512131363	7.334545284630886	7.307180983086428	7.38539469988015	7.330487513122884	7.315440691163559
8.850521088	7.370158077380545	7.3299999238443165	7.365273646790202	7.362345167367569	7.330084930940093	7.3085029811001805	7.382511892647241	7.330619934332819	7.316290526403383
8.859354973	7.374343096362503	7.32444653954371	7.36577992355285	7.366151229848656	7.32837089564997	7.311263946193662	7.387142177501669	7.328624379333808	7.317599792317377
8.869416237	7.368173164601307	7.3250334832674024	7.36602397374171	7.36603780043616	7.328347257241513	7.311099674185468	7.38232685984724	7.328176859215911	7.317322797745028
8.87818718	7.374229833078481	7.327559024381412	7.369071182723293	7.368607598266529	7.32960897839798	7.306111490728722	7.385772903251703	7.3285654552113995	7.319049807650285
8.888187408	7.36781504130659	7.322332859561743	7.363901761878805	7.366492266964242	7.330522481466128	7.31000587963035	7.383582040935696	7.330342250473447	7.315586094950736
8.897416115	7.373330757877789	7.321752049772409	7.361957736710534	7.366437103530657	7.3303682857695405	7.3084337212950405	7.387321840506196	7.330879918344287	7.317389632435784
8.906520844	7.3743168021879075	7.321369775685097	7.362517102437676	7.367280785027103	7.330261074176123	7.307435213626751	7.380799805410554	7.327476302871203	7.314106694397848
8.915750504	7.371154906868792	7.321033938770663	7.364527577323019	7.369626355355884	7.329316402306763	7.308198332828484	7.3851811779748076	7.324747793474726	7.315397261651671
8.92568779	7.372199071174702	7.32390097825716	7.366295177282396	7.367994990924629	7.329166277759716	7.308423820390312	7.3868248909247	7.32377017357509	7.316868226622641
8.934854507	7.3726364179578665	7.319495454130724	7.365304287275608	7.370324722919865	7.329369181751599	7.311717127004554	7.386379309942782	7.326250637501239	7.313825863594161
8.945020676	7.373291293906995	7.323317460534386	7.366854490147993	7.3630915916666755	7.328587017474803	7.308618783720114	7.386265279547183	7.328647160472114	7.312020598993781
8.954187393	7.370905376674903	7.323689845296025	7.365203473732393	7.366549055197093	7.328276876877348	7.310691936690934	7.381588496674434	7.323796881203481	7.310840563552148
8.963187218	7.375061439712056	7.322654103530169	7.363810434729794	7.367564669055726	7.33274927605504	7.310692277445652	7.382578878794655	7.327864307581424	7.315368128229565
8.972353935	7.371630671603419	7.320573474565175	7.364931430709452	7.36845850491689	7.331861574265505	7.308275033912052	7.382710437953471	7.323423819721363	7.310265794924829
8.981520653	7.3784321619093	7.322645621219587	7.3626918577249	7.36531255326432	7.327920817531428	7.310043712866062	7.385872825371262	7.325218160623959	7.317060124321756
8.991520882	7.373622807409674	7.315386996645245	7.362567622973607	7.367622980335895	7.327736518761627	7.307046150613749	7.384886663906463	7.324833698967038	7.31629515343595
8.999688148	7.381388583921689	7.323620955476133	7.364325066209501	7.363841996969794	7.331892619978656	7.3101758486058035	7.38810681719997	7.324776068864902	7.312621921595752
9.008687019	7.3811026154606285	7.322552328206045	7.359661854125166	7.36783218352856	7.327586271860268	7.306962459907882	7.3910952194016115	7.327676200041519	7.314860092452622
9.018750191	7.379597209464974	7.322931479587308	7.364498635245575	7.369198812477788	7.329572805369428	7.311902844924752	7.384957400643619	7.3235688417339	7.31466494478475
9.02885437	7.379167522325089	7.3173293351732	7.368681397685255	7.368032475765038	7.3274638989617715	7.307826209529692	7.382992053363765	7.32719363437495	7.31311602429791
9.03985405	7.378618975563331	7.31814966455769	7.36224339105077	7.366775117497698	7.327464610899431	7.308289482133366	7.379821452767264	7.325637132518511	7.308732427690714
9.049916267	7.378000446640452	7.318609114457215	7.363272525805135	7.364995657221252	7.328618132904038	7.3091056795614096	7.38689546968517	7.328032319176344	7.3122168685965905
9.0600214	7.381327341123052	7.322510458735108	7.361970346289657	7.3659445519740485	7.329292483674959	7.308402599987526	7.388077245254742	7.327929762588238	7.315058716565526
9.069020271	7.380392539800665	7.319793902815178	7.3631203397350005	7.361841489526187	7.326568367530254	7.308449096264584	7.387289169296329	7.322335052989748	7.312309616428851
9.079083443	7.383348656114321	7.319761799534892	7.365270475107532	7.369643636447232	7.327249121433788	7.306077484880307	7.392951262618856	7.324745216043833	7.310083609196889
9.089187622	7.388203171014888	7.319077133893089	7.361351990078336	7.3659978743905725	7.326944133218144	7.308537006116865	7.380748591109317	7.3264596681166925	7.309576279155841
9.099186897	7.380410390830612	7.318475060364589	7.372088343314077	7.367159219737668	7.329055076827737	7.307433772854568	7.387554946311344	7.322718023718679	7.312093276928766
9.108353615	7.386369647685441	7.3201145341037686	7.364147890075908	7.3674879047438235	7.3260223341576705	7.306402003202942	7.3874061417647345	7.3257967927494265	7.306258349031415
9.118416786	7.385589023204952	7.320277543789473	7.36646833613307	7.369711845215974	7.329932576243012	7.306858695733756	7.38765984717493	7.327460648204888	7.313178213803316
9.128417015	7.384508227650123	7.316346331073911	7.362711825234615	7.3685293589500915	7.326485060590801	7.307055396642099	7.3892925942685626	7.32499390109475	7.309873173169208
9.13752079	7.385426530094495	7.3174294633582235	7.36489081808984	7.36827855241585	7.327275269157622	7.306009338731997	7.386511056539439	7.321836512575095	7.3095082928337565
9.147521019	7.381781089793928	7.319371780097155	7.366976446555195	7.364666147402881	7.330251206096688	7.307773883777853	7.384978289863472	7.3233124008372155	7.310360162726224
9.156520844	7.385501138068488	7.315194268313609	7.359244801913249	7.375034283864579	7.329974774572561	7.308976088133311	7.384709879378433	7.324742008438527	7.309592628525317
9.165686607	7.385529554998551	7.316324324926477	7.367304684700896	7.364984184400569	7.327048106788736	7.305427159756557	7.384218233017087	7.3257152844042865	7.307766762094926
9.17568779	7.388116016377364	7.316969244758141	7.365989108616985	7.366803145261807	7.328302925257974	7.307156564980842	7.387190902963206	7.321201530731497	7.307583222305416
9.183854103	7.389479921395603	7.31584020869802	7.361498585744068	7.367994997151181	7.328542051905925	7.307755478461539	7.386103042942794	7.325606523722589	7.308295203792811
9.192853928	7.381902775466772	7.316233452774446	7.363833320391028	7.3651769429020195	7.326729797983984	7.304838125788116	7.385058398211665	7.325258502904751	7.308215223026292
9.202916145	7.3826150201347165	7.315040666902862	7.363116302383768	7.366023314130788	7.326632315185085	7.30862608544505	7.383281963521728	7.322517299279388	7.3072567127259545
9.211853981	7.3837560450438335	7.317405067541093	7.3626921656972755	7.365397012828541	7.326721156032545	7.308008291276846	7.384587338169596	7.319360654498858	7.3089161482530045
9.22185421	7.383476985565115	7.3184167405580425	7.3658697908513115	7.369030609142162	7.326453022996448	7.307705219532545	7.382721820694205	7.321738913596571	7.313447976359808
9.230854034	7.390999225138534	7.313178680274282	7.361474650181745	7.368722269301993	7.328914848543389	7.30324648563045	7.385804814485539	7.325546093227001	7.312278531319182
9.241021156	7.388006707972612	7.315151829760273	7.363763620408811	7.3668402927866286	7.327248753343855	7.3046051968360075	7.385437318739956	7.323872482720574	7.312125213262813
9.250020027	7.387165124748763	7.316541051138401	7.362463183726987	7.367620850339132	7.3260985737278	7.30983806163874	7.385205878024927	7.321963803034859	7.311110674409865
9.26002121	7.392340822528967	7.315549795379015	7.360383131343279	7.368990077686398	7.327463244843176	7.309508217813805	7.3806091266701	7.323591181689975	7.3088746786496035
9.269083977	7.3885821168313335	7.3141184553991465	7.366128408160122	7.360394774265129	7.323642001536851	7.305491399309538	7.38502872141104	7.323383651533943	7.307025274145732
9.279187202	7.391512657839192	7.311757576542815	7.366629142366548	7.369284976700946	7.325670783174836	7.309302327910904	7.376576462979751	7.319279287397277	7.306324776294654
9.288249969	7.392008030894717	7.311981902458642	7.363644776309582	7.368524555802951	7.324311905271584	7.304881129270223	7.38161506612839	7.3220820603823755	7.308480678863093
9.298354149	7.38556488825666	7.315223867164211	7.3606725804072415	7.364088301826905	7.323817971940808	7.304111206618662	7.381710563180998	7.321133417336536	7.309924545041116
9.308353424	7.3885213916826284	7.315020869765853	7.364655141164244	7.369019938388933	7.326464138319585	7.309535162324332	7.379858217782603	7.320462047225556	7.307265354040901
9.317354202	7.393874785348453	7.31620862435558	7.3654606513286796	7.365909850561197	7.327354334672711	7.306935034772762	7.383171844877069	7.3199287705134655	7.307111554012154
9.32752037	7.386694173960223	7.3155074036218295	7.36367631072132	7.365903343374198	7.32616245843095	7.305927083877343	7.3845581859199765	7.324843917569856	7.306587026352386
9.336583138	7.389458047341034	7.315303900394953	7.363537980642485	7.361793050329735	7.3270112029492065	7.309530116002108	7.379834211858293	7.32044628770996	7.308239716436503
9.346521378	7.393211252449031	7.309937126736022	7.363138104911601	7.3657646929225224	7.325938784352364	7.308544833378088	7.384277221240183	7.321255247967608	7.306452595736895
9.356520653	7.39343609726073	7.310535462152998	7.366538614254459	7.362660198341165	7.321292951565749	7.303656142389103	7.387066805589955	7.319733521254234	7.307848941608675
9.366520882	7.3910558965023565	7.315571373739482	7.363399085852525	7.362853583305248	7.32661475876437	7.302423005590934	7.386632869827009	7.3201126274967665	7.30727462329107
9.375520706	7.391762477802827	7.312319950122992	7.361762034778534	7.365427972991661	7.325820613154056	7.304372016616687	7.384662948675758	7.319742139110363	7.305562619755952
9.383687019	7.392802514975337	7.306730056149597	7.367141608843541	7.367868407417548	7.322897788952946	7.305968722579098	7.3822380145989115	7.32110765161187	7.306642580319777
9.392687798	7.392762993897742	7.308456925354664	7.359686862260051	7.365204043852508	7.3240008055461985	7.306515866228425	7.378813309963422	7.321087515375996	7.306745287181819
9.402750015	7.393108188612619	7.308068929452547	7.362853788306568	7.365715020224597	7.326481570819129	7.307935974558883	7.383579068726985	7.32082225678853	7.302128682206103
9.412687302	7.394739101307489	7.315257749898789	7.363503203606955	7.36707177790051	7.3278861751753706	7.30706311365779	7.390205274843121	7.316975674701081	7.3024008167968235
9.42168808	7.39161901083832	7.310728933352671	7.362237113359908	7.363833872345833	7.324700504393762	7.306035618668275	7.381147998271395	7.3201945145826155	7.307661979589133
9.431687355	7.390237783624195	7.310587094742893	7.364731265798244	7.363689405875036	7.326182220686478	7.306967702577933	7.381393689565222	7.325041778898284	7.303807254048289
9.44068718	7.390517185158384	7.3130997200223105	7.363349963440976	7.357906036500741	7.3236033454913425	7.302634012843038	7.384195945864182	7.321965933768567	7.306920435430887
9.450687408	7.39395818173907	7.311566430680431	7.36241847095408	7.361500516741077	7.3246262677949385	7.305546805442172	7.376459190495337	7.318381269219539	7.300105462746433
9.459687233	7.396975806973411	7.313226775907575	7.362772341255642	7.362835885176644	7.3259617771965235	7.30574715466625	7.379090839088512	7.320869318425854	7.3037718688414355
9.469687462	7.392155618741963	7.312100600581613	7.363805488889659	7.366158961514873	7.318673356630971	7.306055001223608	7.388938415101739	7.320870380141045	7.306546086804291
9.479687691	7.399096488586469	7.309913566457112	7.365671104590154	7.366984539705543	7.325691522668758	7.306670134575413	7.388120024266078	7.3219410335115045	7.30539630705064
9.489686966	7.398078907479236	7.307334865683463	7.367937688038149	7.365813341304639	7.323932645507034	7.308550511238883	7.381539019354368	7.322263978769634	7.305421986128875
9.498749733	7.392384832866737	7.310071875530676	7.3611862680933555	7.363418244046741	7.325065644318103	7.30680558419342	7.390466590203136	7.319708640077172	7.306282487524423
9.508853912	7.40364578282892	7.309154753280469	7.361856022968178	7.364776785600268	7.322211668731724	7.303558975449661	7.387147814337023	7.316150022307758	7.306853833501189
9.517853737	7.394687299869291	7.310355699401677	7.363178752617981	7.366865435428474	7.323223338758735	7.304781017506741	7.384306462120507	7.322249667438049	7.301568509941906
9.527853966	7.392521772436316	7.309628060198065	7.36056796415325	7.364142124251257	7.3284907275376465	7.309176121753635	7.385941339991819	7.318869203679428	7.305047109401059
9.537854195	7.395037017615479	7.3089198742292	7.361770150309461	7.362428190932458	7.3256318180285955	7.3079620812154955	7.38818604638904	7.322136165358242	7.3065957858685495
9.547020912	7.3971680190744316	7.308297037221292	7.361120270282017	7.359605561152131	7.323667392149796	7.30586170955449	7.389536756218105	7.3190582383771075	7.303815132468128
9.556020737	7.395951961742523	7.307617258092657	7.366639537802752	7.366949041239904	7.32417364085685	7.308279802837414	7.380573721152576	7.320244229907297	7.304348449402698
9.565083504	7.398817226171049	7.305907997231005	7.362148446183236	7.363395272097685	7.323968096354241	7.304172424161811	7.382641527679828	7.320977973153032	7.306370192202252
9.574854851	7.4005206550316665	7.307600167221318	7.3602286520768185	7.3618506951118174	7.323504092148857	7.305944195390438	7.386485189566366	7.3207992332158565	7.304702147364876
9.584916115	7.400860632801082	7.307950645167351	7.361618992578263	7.366508956477395	7.325636327915527	7.302634972549285	7.388770086554169	7.316817324861316	7.30290913988438
9.593853951	7.398051123414162	7.309580142870655	7.360716384401163	7.3622971267510255	7.321304020572208	7.30807328758399	7.382891811927018	7.321749720587516	7.304136545142015
9.603854179	7.3997007945572975	7.3063484304334665	7.362122497421249	7.36062002515053	7.321913244664392	7.304835188529691	7.375479818447795	7.322339574710886	7.299204793630958
9.612916946	7.400336946917072	7.309115124984771	7.363171320000179	7.361298881063975	7.324398170839015	7.303646187959318	7.3839037926316875	7.319050526997017	7.3021163307663794
9.622854233	7.4014461701562615	7.307715965208651	7.3628880000634895	7.361894624021446	7.324426082993736	7.3069186729306566	7.380828157690823	7.317666487344136	7.302973099552103
9.631854057	7.398740041284859	7.305424597587523	7.3614741734644635	7.364199315709823	7.324444815439319	7.304075574123864	7.377930194059074	7.316407588565996	7.301707227778067
9.641020775	7.400060892687282	7.3062462632063445	7.36148296924987	7.362286129437457	7.323880660295009	7.304883296327877	7.37793314574969	7.31950442775336	7.3009150840139725
9.64985466	7.403256605579189	7.306056329563465	7.363314345334326	7.360999400954833	7.320454165982559	7.302654056354458	7.386884404236762	7.317820769734666	7.302789177764771
9.659853935	7.403413608980898	7.307133590490144	7.363644079351265	7.362131432004771	7.32353472532522	7.30487501301282	7.3831944662083755	7.322894146569247	7.302815007936187
9.66868782	7.399920000830157	7.306897677449382	7.363623698218714	7.360849726422591	7.323072049663432	7.306711013461803	7.381612848676119	7.315612285026161	7.297651028165491
9.678750038	7.399656096493628	7.3075030161557795	7.3596914356159715	7.362488905703619	7.323310246061555	7.303535973192726	7.381936702151776	7.318429810074012	7.301684857457465
9.688687325	7.404108007901799	7.306732791759029	7.362390260269159	7.362725054595098	7.322850554305442	7.304013443089616	7.3834248324001415	7.315575794716335	7.301350130658652
9.697688103	7.401291026563035	7.303142402907301	7.361466296905673	7.364311021985001	7.321511896685587	7.308088520833889	7.385803751453508	7.314433049679326	7.3021826522411475
9.707416534	7.403269388916398	7.306885439084702	7.358637580984711	7.360145895260286	7.3204692072638675	7.304523153229401	7.373183343060415	7.3156567676847235	7.305719792957509
9.71635437	7.40132649664878	7.303219590640725	7.361574987693777	7.363922072885454	7.322987221404064	7.304244448150731	7.380306159815733	7.319315113783889	7.30067326504448
9.726416588	7.400942693327953	7.307967033644422	7.364596455302132	7.360732219240101	7.3207887290990445	7.307747374132418	7.387223265590045	7.316197168033058	7.2991889560893
9.736354828	7.399739678267599	7.310341942146939	7.359157953248184	7.362589750395534	7.318583474062466	7.304661391926009	7.3859366393000325	7.317548259263971	7.299893379840606
9.746354103	7.400313147664114	7.30773643004549	7.360810278554402	7.363294203162693	7.321545195934097	7.304748198941494	7.38341313497024	7.318313478940792	7.301024927036271
9.756353378	7.400829650396645	7.304197712746992	7.363100693544728	7.3613367609700875	7.319127225417715	7.304268419059677	7.378850981652935	7.315664416202384	7.302332703037588
9.766354561	7.408296510173447	7.305888711762369	7.362593035208356	7.3603392654920965	7.321328942519922	7.301318557474976	7.385373720724179	7.321655299504665	7.3016836060946275
9.776021004	7.40208919343185	7.3014252197886576	7.362614552217117	7.36451337985204	7.321545920107181	7.303210622868747	7.380179223398509	7.318168286724891	7.298437995348232
9.785020828	7.406481395144462	7.3031700944066555	7.362131628937634	7.365269551205293	7.321366632772661	7.304918677764292	7.382640836036444	7.317693214615597	7.299091481830908
9.795084	7.3955812685455	7.30596170295175	7.358859809397705	7.362462467674229	7.322184196396345	7.304880481639718	7.385129542412782	7.314659143909753	7.30318832169875
9.805083275	7.3978232484339355	7.3076139972882554	7.361797905181599	7.360831902966559	7.317016211138752	7.301910534754612	7.382510555642435	7.316931131347002	7.29926484858772
9.81391716	7.398701285711459	7.30786759552097	7.358122534967417	7.362855659055415	7.3208025060863635	7.304996366479989	7.3859692972433875	7.320338367663517	7.302369662277229
9.823916435	7.399063965809326	7.304662748508017	7.360185918914662	7.360129064281615	7.320801348205251	7.301500134376232	7.378148187502325	7.316767856884823	7.296695011222066
9.83291626	7.403201120983981	7.307547238548136	7.362175862791359	7.364684059298128	7.318387255619507	7.30326060441345	7.377613385598499	7.314631809610445	7.30244936732838
9.842916489

## Sheet: Figure 3d,e
	Plateau
	EL	AqpZ	WT12	E132Q12	K385I12	WT13	E123Q13	K235M13	E377Q13
Replicate 1	7.02967	6.99012	7.12773	7.18488	7.02223	7.12321	7.13421	7.05004	7.03676
Replicate 2	7.06062	7.02176	7.1014	7.18367	7.0255	7.10472	7.14381	7.04776	7.03015
Replicate 3	7.03375	7.02104	7.09535	7.18452	7.04702	7.12181	7.13849	7.04326	7.04706
Replicate 4		7.03816	7.12324	7.14711	7.05522	7.12052		7.05912	7.06533
Replicate 5		7.06224	7.05679	7.15531	7.03985	7.12669		7.03769	7.06231
Replicate 6		7.05752	7.05074	7.14571	7.06454	7.11616		7.06701	7.06557
Average	7.05	7.04	7.09	7.16	7.05	7.11	7.14	7.05	7.05
SD	0.013	0.017	0.028	0.017	0.013	0.007	0.002	0.011	0.014

[truncated: 66 more sheets: Figure 4d, f, Figure 4e, g, Figure S1d, Figure S1e, Figure S1f, Figure S1g, Figure S2f, Figure S2h, Figure S3d, Figure S3f, Figure S3h, Figure S5a, Figure S5b, Figure S5c, Figure S5d, Figure S5e, Figure S5f, Figure S5g, Figure S6a, Figure S6b …]
